# Supplementary material for: 4-Ethoxy­anilinium perchlorate
Source: Acta Crystallogr Sect E Struct Rep Online. 2009 Sep 5;65(Pt 10):o2345. doi: 10.1107/S1600536809035041 (PMC2970473; doi:10.1107/S1600536809035041)
Supplement: Supplementary file 2 [file e-65-o2345-Isup2.hkl]

# 
# h,k,l, Fc-squared, Fo-squared, sigma(Fo-squared) and status flag 
# 
data_I
_shelx_title ' 1 in P2(1)/c' 
_shelx_refln_list_code          4 
_shelx_F_calc_maximum      168.87 
_exptl_crystal_F_000       496.00 
_reflns_d_resolution_high  0.7702 
 
loop_ 
 _symmetry_equiv_pos_as_xyz 
 'x, y, z' 
 '-x, y+1/2, -z+1/2' 
 '-x, -y, -z' 
 'x, -y-1/2, z-1/2' 
 
_cell_length_a     5.0663 
_cell_length_b    22.6011 
_cell_length_c     9.2091 
_cell_angle_alpha  90.000 
_cell_angle_beta   91.492 
_cell_angle_gamma  90.000 
 
_shelx_F_squared_multiplier     1.000 
 
loop_ 
 _refln_index_h 
 _refln_index_k 
 _refln_index_l 
 _refln_F_squared_calc 
 _refln_F_squared_meas 
 _refln_F_squared_sigma 
 _refln_observed_status 
   1   0   0      286.53      367.24      8.27 o 
   2   0   0     1511.81     1271.13     37.11 o 
   3   0   0      433.12      490.04     21.95 o 
   4   0   0      229.47      236.75     22.27 o 
   5   0   0       52.85       72.64     14.50 o 
   6   0   0       56.79       37.52     15.82 o 
   1   1   0     1061.43      995.55      7.57 o 
   2   1   0     3694.93     3661.63     72.54 o 
   3   1   0     1120.37     1180.47     31.58 o 
   4   1   0      136.65      144.83     11.03 o 
   5   1   0       29.84       61.95     10.74 o 
   6   1   0        0.16       -0.48      5.00 o 
   1   2   0     2948.74     2793.08     21.66 o 
   2   2   0     2644.65     2583.39     25.88 o 
   3   2   0       56.99       60.89      4.85 o 
   4   2   0       20.05       20.65      4.95 o 
   5   2   0       83.42      106.21     12.86 o 
   6   2   0        0.42       -0.20      7.47 o 
   1   3   0     1741.02     1816.65     17.61 o 
   2   3   0     1252.27     1297.55     15.66 o 
   3   3   0       23.07       27.10      1.32 o 
   4   3   0       19.86       36.75      6.97 o 
   5   3   0       23.23       25.86     11.03 o 
   6   3   0        3.44       17.24      8.47 o 
   0   4   0      685.87      775.52     21.27 o 
   1   4   0     1358.15     1266.33     20.52 o 
   2   4   0      253.98      254.53      4.52 o 
   3   4   0       68.58       95.71      3.00 o 
   4   4   0       65.31       83.19      8.07 o 
   5   4   0        8.00       -1.70      5.07 o 
   6   4   0       97.50       88.13     21.88 o 
   1   5   0      112.04       99.10      3.54 o 
   2   5   0       31.41       34.37      1.86 o 
   3   5   0       79.38       95.57      3.09 o 
   4   5   0       11.81       25.64      9.29 o 
   5   5   0       64.97       67.91     10.39 o 
   6   5   0        7.24        6.08      7.01 o 
   0   6   0     6891.89     6701.83     76.33 o 
   1   6   0       96.98       81.01      1.95 o 
   2   6   0      748.41      720.06     11.82 o 
   3   6   0      665.14      642.08     11.82 o 
   4   6   0      622.18      622.94     28.04 o 
   5   6   0      204.56      239.60     39.64 o 
   6   6   0       31.78       34.73     10.43 o 
   1   7   0      195.96      199.85      3.56 o 
   2   7   0      394.23      421.86      7.89 o 
   3   7   0      141.32      146.17      4.50 o 
   4   7   0       26.17       17.58      5.12 o 
   5   7   0       22.14       28.17     15.76 o 
   6   7   0        4.11        6.43     11.45 o 
   0   8   0     3879.82     3860.19     30.28 o 
   1   8   0      795.72      726.80     10.45 o 
   2   8   0       29.00       18.34      1.91 o 
   3   8   0     1061.57     1086.57     21.57 o 
   4   8   0      195.52      215.24     12.04 o 
   5   8   0       88.64      101.98     12.79 o 
   6   8   0       28.74       17.98     11.91 o 
   1   9   0        7.61        8.98      1.24 o 
   2   9   0      493.82      469.72     16.52 o 
   3   9   0       24.20       24.81      2.35 o 
   4   9   0       16.98       20.57      4.51 o 
   5   9   0       21.64       33.28     16.76 o 
   6   9   0        8.10        3.54      6.51 o 
   0  10   0      972.81     1027.84     31.95 o 
   1  10   0      841.68      883.31     18.73 o 
   2  10   0       66.83       60.63      4.57 o 
   3  10   0        1.27        0.35      2.03 o 
   4  10   0       37.02       42.87      4.82 o 
   5  10   0       19.06       28.80      8.90 o 
   6  10   0        0.19        0.32      4.87 o 
   1  11   0      420.51      457.11      7.77 o 
   2  11   0      463.71      417.27     10.38 o 
   3  11   0       90.54       84.22      5.19 o 
   4  11   0      130.34      107.33      6.06 o 
   5  11   0       63.59       53.67      8.64 o 
   6  11   0        0.12        2.20      5.26 o 
   0  12   0      171.43      206.37     13.19 o 
   1  12   0       21.84       17.87      1.29 o 
   2  12   0       68.81       63.28      4.29 o 
   3  12   0      598.69      584.34     16.67 o 
   4  12   0      149.72      159.46      9.93 o 
   5  12   0      100.32      100.16      9.52 o 
   6  12   0       83.92       76.89     12.29 o 
   1  13   0      277.90      299.90      6.04 o 
   2  13   0       15.45       17.15      2.62 o 
   3  13   0        0.58        0.66      1.65 o 
   4  13   0       71.31       73.09     10.80 o 
   5  13   0       18.97       42.44     13.66 o 
   0  14   0     2443.06     2273.28     82.69 o 
   1  14   0      118.11      109.29      2.85 o 
   2  14   0      167.35      176.23      5.55 o 
   3  14   0      565.37      551.95     18.37 o 
   4  14   0      532.75      504.17     18.77 o 
   5  14   0       79.38       83.06      9.49 o 
   1  15   0       18.58       17.55      2.22 o 
   2  15   0        0.68        1.11      1.69 o 
   3  15   0      163.84      134.70      6.62 o 
   4  15   0       12.65       48.34     19.39 o 
   5  15   0        1.23        3.92      3.99 o 
   0  16   0        1.60        7.40      4.06 o 
   1  16   0      376.64      380.94     16.86 o 
   2  16   0       63.79       71.56      5.74 o 
   3  16   0        1.99       10.28      5.19 o 
   4  16   0      123.62      121.82      7.81 o 
   5  16   0        9.52        5.60      4.34 o 
   1  17   0        2.39        1.09      7.81 o 
   2  17   0       40.69       33.36      3.21 o 
   3  17   0        0.21        0.79      1.76 o 
   4  17   0        6.73       12.58      5.44 o 
   5  17   0        2.22        3.02      5.17 o 
   0  18   0       38.62       44.65      6.87 o 
   1  18   0       62.57       60.24      5.60 o 
   2  18   0      698.12      652.64     24.42 o 
   3  18   0       52.65       49.30      4.63 o 
   4  18   0       20.40       29.95      4.95 o 
   5  18   0       46.56       47.21     12.11 o 
   1  19   0       20.31       16.30      8.19 o 
   2  19   0      142.98      134.29     13.94 o 
   3  19   0        1.66        4.22      4.26 o 
   4  19   0       23.92       44.93      8.33 o 
   5  19   0       25.28       15.66     13.46 o 
   0  20   0     2655.94     2547.30    113.85 o 
   1  20   0        2.66        3.94      4.80 o 
   2  20   0      269.70      270.72     13.49 o 
   3  20   0      150.51      168.12     11.33 o 
   4  20   0      113.95      113.73     11.85 o 
   1  21   0      317.62      315.11     14.90 o 
   2  21   0       10.94       18.38      4.59 o 
   3  21   0        7.43       11.88      4.73 o 
   4  21   0        3.62        8.15      8.05 o 
   0  22   0       88.36       94.56     11.14 o 
   1  22   0      100.79      107.77     10.53 o 
   2  22   0        5.07       16.60      6.06 o 
   3  22   0       40.19       50.93      7.25 o 
   4  22   0       48.57       48.13     13.69 o 
   1  23   0        0.00        0.54      3.08 o 
   2  23   0       14.70       17.42      5.11 o 
   3  23   0       38.71       50.60      9.09 o 
   4  23   0        0.38        7.84      8.58 o 
   0  24   0      259.80      246.68     19.87 o 
   1  24   0        0.01        8.48      5.19 o 
   2  24   0        4.06       15.01      8.09 o 
   3  24   0        5.74       10.94      5.37 o 
   1  25   0        4.71        0.00      3.33 o 
   2  25   0        0.07       -1.15      3.85 o 
   3  25   0        1.05        7.90      5.27 o 
   0  26   0      122.48      114.91     14.24 o 
   1  26   0       21.40       29.27      8.38 o 
   2  26   0      133.39      135.37     12.20 o 
   3  26   0       25.69       28.12      7.44 o 
   1  27   0        0.54        4.28      4.54 o 
   2  27   0       11.31       15.28      6.08 o 
   0  28   0       82.79       87.32     22.41 o 
   1  28   0       55.48       56.27      8.22 o 
   1  29   0        2.44       -2.14      4.24 o 
  -6   1   1       25.22       13.13      7.70 o 
  -5   1   1      107.62       93.51     11.28 o 
  -4   1   1       56.94       59.13      7.49 o 
  -3   1   1        2.09        5.09      2.87 o 
  -2   1   1      118.25      142.01      3.16 o 
  -1   1   1     5528.87     4883.71     42.52 o 
   1   1   1     1161.79     1174.87     17.66 o 
   2   1   1     2942.06     2897.92     29.40 o 
   3   1   1      976.92      965.45     26.75 o 
   4   1   1        4.02        5.19      4.10 o 
   5   1   1       11.08       12.16      6.85 o 
   6   1   1       14.07       18.63      8.37 o 
  -6   2   1       38.63       38.46     10.54 o 
  -5   2   1      158.12      170.28     16.19 o 
  -4   2   1      613.56      619.48     23.21 o 
  -3   2   1     1195.98     1155.75     21.11 o 
  -2   2   1     3700.47     3605.88     46.05 o 
  -1   2   1     6421.00     5736.41     83.32 o 
   1   2   1      316.46      327.78      7.17 o 
   2   2   1      260.40      280.69      5.98 o 
   3   2   1        5.11        7.28      4.25 o 
   4   2   1       95.82       93.88      8.86 o 
   5   2   1       13.87       10.93      6.29 o 
   6   2   1       13.12       22.52     13.13 o 
  -6   3   1        0.16       -6.87      6.87 o 
  -5   3   1       18.73       28.65      7.68 o 
  -4   3   1      417.94      386.55     19.83 o 
  -3   3   1      105.09      113.97      3.59 o 
  -2   3   1      168.76      129.21      2.78 o 
  -1   3   1     2221.93     2170.29     35.29 o 
   0   3   1     4486.15     4102.92     41.26 o 
   1   3   1    28517.19    18314.47    215.04 o 
   2   3   1       64.47       90.89      2.73 o 
   3   3   1     2881.34     2647.13     52.23 o 
   4   3   1      393.78      411.64     20.10 o 
   5   3   1       91.11       80.76      9.24 o 
   6   3   1       81.95      101.09     15.75 o 
  -6   4   1      204.99      196.37     21.59 o 
  -5   4   1        6.43       -3.94      5.48 o 
  -4   4   1      118.54      147.11     12.89 o 
  -3   4   1     1443.44     1427.75     27.24 o 
  -2   4   1     1733.47     1729.27     26.72 o 
  -1   4   1      793.46      778.58     26.59 o 
   0   4   1       98.43       94.51      3.49 o 
   1   4   1    12092.40    10380.77    144.66 o 
   2   4   1      236.09      236.87      5.51 o 
   3   4   1      150.66      175.41      3.73 o 
   4   4   1      174.62      162.80     10.96 o 
   5   4   1       10.88        6.26      6.07 o 
   6   4   1       11.24       16.53      9.44 o 
  -6   5   1       24.53       38.53     10.23 o 
  -5   5   1        2.78        1.31      4.60 o 
  -4   5   1       68.35       66.35     17.14 o 
  -3   5   1       52.45       60.96      5.37 o 
  -2   5   1      300.51      255.49      5.27 o 
  -1   5   1     3914.55     3706.30     58.20 o 
   0   5   1    10096.94     8470.46     85.62 o 
   1   5   1      441.41      409.89     12.72 o 
   2   5   1       63.03       94.40      2.59 o 
   3   5   1      657.61      621.79     10.65 o 
   4   5   1      236.64      245.34     13.84 o 
   5   5   1       23.35       36.54      8.38 o 
   6   5   1      159.53      179.31     21.09 o 
  -6   6   1        0.72        5.30      6.81 o 
  -5   6   1        0.47        2.19      5.19 o 
  -4   6   1      129.70      138.68     10.65 o 
  -3   6   1       35.21       34.79      2.25 o 
  -2   6   1      163.45      198.51      5.93 o 
  -1   6   1     2010.85     1926.46     27.69 o 
   0   6   1      205.81      227.50      5.96 o 
   1   6   1      431.04      417.09      7.68 o 
   2   6   1      168.78      170.75      3.95 o 
   3   6   1        6.84       12.17      2.45 o 
   4   6   1       47.68       56.71      8.12 o 
   5   6   1        0.03       -4.44      5.18 o 
   6   6   1        1.03        2.49      6.87 o 
  -6   7   1        1.66       -3.38      6.19 o 
  -5   7   1       30.76       28.38      8.34 o 
  -4   7   1        0.01        5.71      4.01 o 
  -3   7   1      735.88      761.48     15.29 o 
  -2   7   1      352.93      381.94      9.94 o 
  -1   7   1      237.54      234.69      4.84 o 
   0   7   1       92.67       96.63      3.74 o 
   1   7   1       63.82       68.97      2.07 o 
   2   7   1       45.45       58.32      2.36 o 
   3   7   1        0.61        0.08      1.71 o 
   4   7   1        2.21        6.42     13.80 o 
   5   7   1        8.07       11.66     16.68 o 
   6   7   1       15.10       19.02      9.05 o 
  -6   8   1       36.30       42.88     10.58 o 
  -5   8   1       75.87       78.04     18.22 o 
  -4   8   1      106.54      107.13      8.79 o 
  -3   8   1       67.54       71.84      3.70 o 
  -2   8   1      193.96      213.99      9.38 o 
  -1   8   1      880.21      889.26     13.24 o 
   0   8   1      348.94      318.51     11.82 o 
   1   8   1      109.29      124.78      3.07 o 
   2   8   1      322.46      319.43      7.96 o 
   3   8   1       78.40       68.36      3.30 o 
   4   8   1       73.64       68.37     12.69 o 
   5   8   1       25.21       20.96      9.19 o 
   6   8   1       42.22       60.49     14.58 o 
  -6   9   1       27.11       26.28     17.50 o 
  -5   9   1      174.08      159.45     19.60 o 
  -4   9   1      348.13      325.38     11.99 o 
  -3   9   1      609.03      583.00     19.72 o 
  -2   9   1      237.56      241.94      5.90 o 
  -1   9   1     2276.27     2212.63     32.54 o 
   0   9   1       72.68       54.85      2.18 o 
   1   9   1      143.82      163.34      3.74 o 
   2   9   1        2.49       -1.13      1.13 o 
   3   9   1       72.54       68.81      3.34 o 
   4   9   1      504.52      503.27     21.51 o 
   5   9   1       20.72       30.20      8.78 o 
   6   9   1      127.56      133.88     23.97 o 
  -6  10   1       98.97       92.97     15.02 o 
  -5  10   1       12.74       26.48     17.34 o 
  -4  10   1       88.28       94.85      6.09 o 
  -3  10   1      429.10      418.68     10.59 o 
  -2  10   1       25.14       38.99      2.36 o 
  -1  10   1       51.82       51.96      2.13 o 
   0  10   1       13.16       21.27      1.63 o 
   1  10   1      631.33      645.52     10.39 o 
   2  10   1       19.99       19.08      2.48 o 
   3  10   1       36.17       36.92      2.71 o 
   4  10   1      104.50      137.48     25.11 o 
   5  10   1      225.55      229.64     19.53 o 
   6  10   1        1.46       -8.06      8.09 o 
  -6  11   1        6.18       -1.41      5.26 o 
  -5  11   1      105.81      113.77     10.92 o 
  -4  11   1      481.16      478.00     15.86 o 
  -3  11   1      398.83      399.74     12.43 o 
  -2  11   1      317.42      326.14      8.46 o 
  -1  11   1     1334.10     1388.76     22.32 o 
   0  11   1      856.22      738.86     19.73 o 
   1  11   1      482.41      498.40      8.56 o 
   2  11   1        5.58       14.23      1.86 o 
   3  11   1      132.63      134.42      5.22 o 
   4  11   1      731.74      689.44     24.17 o 
   5  11   1       81.40       90.51     14.46 o 
   6  11   1       56.40       54.12     10.53 o 
  -5  12   1       16.02       18.24      7.09 o 
  -4  12   1       92.06       99.26      6.73 o 
  -3  12   1      210.17      208.07      8.24 o 
  -2  12   1      278.07      255.74      7.37 o 
  -1  12   1       10.71       12.11      2.61 o 
   0  12   1      823.58      856.96     24.46 o 
   1  12   1       30.98       35.21      2.43 o 
   2  12   1        8.46       12.86      1.85 o 
   3  12   1        5.60        2.53      2.78 o 
   4  12   1       43.16       41.06      4.76 o 
   5  12   1       44.51       40.52      9.48 o 
  -5  13   1        3.73       11.85      4.60 o 
  -4  13   1       35.77       32.38      3.44 o 
  -3  13   1       22.41       22.90      2.85 o 
  -2  13   1       60.41       57.00      3.08 o 
  -1  13   1     1120.02     1088.92     20.83 o 
   0  13   1     1007.17      973.97     25.76 o 
   1  13   1       11.86       13.02      3.01 o 
   2  13   1      110.30      120.21      4.30 o 
   3  13   1       42.79       47.16      3.30 o 
   4  13   1        0.31        1.85      2.84 o 
   5  13   1        0.04        9.34      6.86 o 
  -5  14   1        0.20       -2.33      3.92 o 
  -4  14   1       76.91       71.20      5.96 o 
  -3  14   1       21.48       25.01      3.01 o 
  -2  14   1      187.83      206.20      6.14 o 
  -1  14   1       89.00       90.35      3.95 o 
   0  14   1       36.13       46.67      6.81 o 
   1  14   1        2.83        2.60      1.49 o 
   2  14   1       81.14       74.83      3.89 o 
   3  14   1       32.55       30.71      4.40 o 
   4  14   1        5.40        6.96      2.92 o 
   5  14   1        8.43        0.14      4.46 o 
  -5  15   1       61.80       56.33      7.55 o 
  -4  15   1       75.01       66.62      5.11 o 
  -3  15   1       43.50       47.25      4.37 o 
  -2  15   1      140.94      132.41      5.18 o 
  -1  15   1      657.10      732.69     38.17 o 
   0  15   1       14.14       11.55      1.98 o 
   1  15   1        1.85        0.70      1.97 o 
   2  15   1       93.59       90.15      3.95 o 
   3  15   1      300.77      276.32     17.55 o 
   4  15   1      158.55      162.23      9.70 o 
   5  15   1       20.54       27.35      6.33 o 
  -5  16   1       31.72       30.95      6.37 o 
  -4  16   1      143.07      126.74      7.47 o 
  -3  16   1       60.87       61.96      6.11 o 
  -2  16   1       11.36        8.94      3.47 o 
  -1  16   1      112.65       83.44      6.23 o 
   0  16   1      107.33      103.48      6.54 o 
   1  16   1      925.39      913.29     30.34 o 
   2  16   1        1.08        2.84      1.62 o 
   3  16   1        1.20       -2.13      3.23 o 
   4  16   1       24.73       30.43      4.55 o 
   5  16   1        0.64       -1.29      4.98 o 
  -5  17   1       18.64       22.40     10.04 o 
  -4  17   1       91.37       99.62      7.07 o 
  -3  17   1      246.34      242.10      8.97 o 
  -2  17   1       97.37      102.45      4.33 o 
  -1  17   1      387.79      417.48     16.23 o 
   0  17   1      703.60      687.23     24.07 o 
   1  17   1     1723.64     1637.75     51.19 o 
   2  17   1       24.48       23.19      2.97 o 
   3  17   1      474.61      475.53     14.27 o 
   4  17   1      173.76      185.98     13.22 o 
   5  17   1       46.98       50.85     10.73 o 
  -5  18   1        0.02       -0.41      7.15 o 
  -4  18   1       23.64       40.75     13.16 o 
  -3  18   1      118.91      118.80      8.06 o 
  -2  18   1      208.85      209.89     11.11 o 
  -1  18   1        0.17        4.20      4.78 o 
   0  18   1       29.23       49.91      5.63 o 
   1  18   1       35.37       77.37     12.04 o 
   2  18   1      102.67      105.82      5.68 o 
   3  18   1        0.64       11.05      8.10 o 
   4  18   1       21.61       52.84     24.47 o 
   5  18   1        7.99        2.65      7.18 o 
  -4  19   1       97.36       89.89      9.98 o 
  -3  19   1      138.37      163.89     12.12 o 
  -2  19   1        0.03       13.71     11.19 o 
  -1  19   1      234.13      253.49     12.62 o 
   0  19   1        4.35        5.87      3.29 o 
   1  19   1        1.78        5.34      3.35 o 
   2  19   1      212.20      242.51     12.63 o 
   3  19   1       24.03       38.78      4.60 o 
   4  19   1        9.74       17.02      6.57 o 
  -4  20   1        1.11        5.76      7.01 o 
  -3  20   1        9.73       22.94      9.29 o 
  -2  20   1       32.13       41.82      5.56 o 
  -1  20   1       16.44       24.04      4.31 o 
   0  20   1        0.10        5.03      3.19 o 
   1  20   1      227.47      229.43     12.08 o 
   2  20   1        0.29        2.35      3.31 o 
   3  20   1       39.92       41.43      5.95 o 
   4  20   1       47.12       61.39     14.34 o 
  -4  21   1        1.66        2.95      8.11 o 
  -3  21   1        0.36       -0.73      3.08 o 
  -2  21   1        1.78        5.27      3.51 o 
  -1  21   1      135.41      133.85      9.95 o 
   0  21   1        0.95        4.50      3.31 o 
   1  21   1      383.21      353.69     16.96 o 
   2  21   1       31.77       33.29      5.50 o 
   3  21   1       98.88       87.51      8.30 o 
   4  21   1        0.03        4.74      6.83 o 
  -4  22   1      118.44      135.93     23.01 o 
  -3  22   1        9.23       13.17      4.71 o 
  -2  22   1       22.03       26.19      5.42 o 
  -1  22   1      377.04      366.17     17.70 o 
   0  22   1       39.10       36.44      5.45 o 
   1  22   1        0.80        7.38      6.64 o 
   2  22   1        5.79       18.61      9.04 o 
   3  22   1       11.26       20.89      5.56 o 
   4  22   1        0.69       21.68     14.62 o 
  -4  23   1       87.09       83.29     16.42 o 
  -3  23   1       14.92       29.04      6.11 o 
  -2  23   1      101.23      105.11      9.53 o 
  -1  23   1       58.22       53.81      6.64 o 
   0  23   1        0.08       -2.80      3.56 o 
   1  23   1      437.87      411.21     19.99 o 
   2  23   1       51.01       50.99      6.83 o 
   3  23   1      342.01      338.32     19.79 o 
   4  23   1       22.42       11.56     16.30 o 
  -3  24   1       64.99       59.92      8.24 o 
  -2  24   1       19.28       30.04      5.88 o 
  -1  24   1       45.26      108.46     35.29 o 
   0  24   1        7.34       16.90      4.54 o 
   1  24   1      166.31      172.31     12.37 o 
   2  24   1        5.59        5.09      4.19 o 
   3  24   1        0.69        5.48      4.74 o 
  -3  25   1       27.13       29.40      7.47 o 
  -2  25   1       41.51       49.94      7.37 o 
  -1  25   1        3.88        5.71      4.17 o 
   0  25   1      208.22      202.10     13.46 o 
   1  25   1       30.75       46.26      7.25 o 
   2  25   1        2.49       18.27      8.28 o 
   3  25   1       79.25       89.53     10.66 o 
  -3  26   1        8.28        4.99      4.83 o 
  -2  26   1        3.10        3.66      5.01 o 
  -1  26   1        1.92       -1.22      3.72 o 
   0  26   1       11.50       16.85      5.31 o 
   1  26   1       50.20       52.99      8.24 o 
   2  26   1        9.02       16.75      7.05 o 
  -2  27   1       22.37       18.36      8.43 o 
  -1  27   1        1.72        2.35      4.08 o 
   0  27   1       32.26       26.79      5.86 o 
   1  27   1       14.15       16.74      5.64 o 
   2  27   1       11.74        7.39      5.37 o 
  -1  28   1        2.02       -2.58      4.31 o 
   0  28   1        0.27       -1.79      3.91 o 
   1  28   1        0.32       -3.23      4.54 o 
   0  29   1       13.10       23.81      7.29 o 
  -6   0   2      118.16      127.86     24.47 o 
  -5   0   2      257.32      220.85     25.47 o 
  -4   0   2       11.84       11.58      5.74 o 
  -3   0   2        0.21        9.06      5.86 o 
  -2   0   2       64.06       79.39      3.30 o 
  -1   0   2     4806.85     4689.82     80.91 o 
   0   0   2     1111.36     1266.98     22.07 o 
   1   0   2      491.81      430.04     11.09 o 
   2   0   2      300.50      261.84      6.74 o 
   3   0   2      156.98      124.26      9.01 o 
   4   0   2     1404.71     1429.71     69.36 o 
   5   0   2       65.13       71.28     16.26 o 
   6   0   2      141.38      145.92     26.23 o 
  -6   1   2       52.21       61.11     13.47 o 
  -5   1   2      210.50      205.05     17.73 o 
  -4   1   2       14.67        5.51      4.32 o 
  -3   1   2     1997.13     1857.64     58.67 o 
  -2   1   2      307.58      272.95      5.24 o 
  -1   1   2     4992.84     4655.96     56.91 o 
   0   1   2     8119.98     6282.92    114.91 o 
   1   1   2     2450.09     2440.69     38.05 o 
   2   1   2     1209.86     1238.26     17.91 o 
   3   1   2        8.75        6.19      1.48 o 
   4   1   2      693.34      663.77     29.03 o 
   5   1   2      114.78      123.01     13.27 o 
   6   1   2        4.38       12.76      8.32 o 
  -6   2   2        1.49        5.20     13.21 o 
  -5   2   2        4.13        0.36      4.43 o 
  -4   2   2      242.51      223.33     15.46 o 
  -3   2   2      230.90      216.17      8.28 o 
  -2   2   2       32.29       54.99      2.10 o 
  -1   2   2      481.43      472.02      6.71 o 
   0   2   2      782.69      846.66     11.25 o 
   1   2   2      205.86      260.86      4.73 o 
   2   2   2       86.41       97.37      2.59 o 
   3   2   2      557.44      473.13     18.47 o 
   4   2   2      147.70      161.48     10.26 o 
   5   2   2       11.92       26.33      7.56 o 
   6   2   2       46.87       66.53     25.13 o 
  -6   3   2        2.01        8.83      7.96 o 
  -5   3   2       92.45       87.81     11.71 o 
  -4   3   2      128.24      157.02     13.73 o 
  -3   3   2      440.40      449.63      9.18 o 
  -2   3   2      388.94      417.65      8.43 o 
  -1   3   2      164.34      200.09      5.30 o 
   0   3   2      305.95      326.40      9.06 o 
   1   3   2     2276.04     2207.23     79.25 o 
   2   3   2      123.84      145.31      3.40 o 
   3   3   2      250.65      243.93      5.11 o 
   4   3   2      181.50      181.46     12.79 o 
   5   3   2        1.46       -1.51      9.49 o 
   6   3   2        1.61        1.53      5.96 o 
  -6   4   2        0.23       21.33     12.85 o 
  -5   4   2        8.24       19.78     11.53 o 
  -4   4   2       13.94       25.98      6.68 o 
  -3   4   2       71.16       80.57      3.35 o 
  -2   4   2      521.83      609.79     14.37 o 
  -1   4   2      136.37      125.11      4.21 o 
   0   4   2     6878.35     5734.40    110.04 o 
   1   4   2     1911.39     1861.94     32.84 o 
   2   4   2      633.16      608.06     18.92 o 
   3   4   2      136.87      163.13      5.58 o 
   4   4   2      109.78       87.10     10.30 o 
   5   4   2        0.45        1.76      5.04 o 
   6   4   2        0.43        0.78      5.69 o 
  -6   5   2       19.62       29.28      9.97 o 
  -5   5   2       34.46       30.00      7.64 o 
  -4   5   2      228.99      230.17     14.30 o 
  -3   5   2     1147.57     1073.31     28.41 o 
  -2   5   2       32.04       24.21      3.24 o 
  -1   5   2      737.16      693.51     22.37 o 
   0   5   2     7995.37     6967.38    215.55 o 
   1   5   2       34.03       21.27      1.34 o 
   2   5   2      443.98      463.25      8.63 o 
   3   5   2      330.53      339.38      9.21 o 
   4   5   2       86.15       85.00      8.95 o 
   5   5   2      101.44       99.51     13.26 o 
   6   5   2        4.69        7.57      7.66 o 
  -6   6   2        0.01        3.15      6.68 o 
  -5   6   2       10.58       11.22      7.05 o 
  -4   6   2      442.94      426.91     21.19 o 
  -3   6   2       25.80       28.87      3.49 o 
  -2   6   2       63.73       52.36      3.86 o 
  -1   6   2     1623.09     1567.84     34.33 o 
   0   6   2     1154.51     1053.61     19.90 o 
   1   6   2      118.68      138.21      6.16 o 
   2   6   2     1341.16     1273.75     21.61 o 
   3   6   2      112.52      110.17      3.87 o 
   4   6   2      179.71      186.19     12.86 o 
   5   6   2      115.21      106.97     18.16 o 
   6   6   2        4.07        6.07      7.18 o 
  -6   7   2       49.28       55.56     12.43 o 
  -5   7   2      132.29      175.12     17.30 o 
  -4   7   2      201.59      199.99     10.40 o 
  -3   7   2     1679.81     1683.46     33.84 o 
  -2   7   2     1607.46     1629.34     28.50 o 
  -1   7   2        6.96       15.09      1.34 o 
   0   7   2      152.14      142.27      6.81 o 
   1   7   2       41.49       65.75      2.34 o 
   2   7   2     1498.78     1509.73     26.94 o 
   3   7   2      153.92      159.87      5.30 o 
   4   7   2      476.96      448.33     22.60 o 
   5   7   2      132.57      126.99     17.84 o 
   6   7   2       36.20       42.91     11.35 o 
  -6   8   2        6.75       10.46      8.27 o 
  -5   8   2        6.52        6.82      5.24 o 
  -4   8   2      150.73      136.76     10.73 o 
  -3   8   2      188.75      185.94      7.84 o 
  -2   8   2        9.23        9.60      1.48 o 
  -1   8   2     1029.20      948.99     15.00 o 
   0   8   2     2944.74     2767.96     60.23 o 
   1   8   2       51.12       45.85      1.99 o 
   2   8   2       32.83       34.47      2.28 o 
   3   8   2       31.05       32.22      2.57 o 
   4   8   2       72.48      101.68     15.77 o 
   5   8   2       77.47       86.34     11.90 o 
   6   8   2       51.64       60.72     13.09 o 
  -6   9   2       23.47       14.03      8.13 o 
  -5   9   2        0.98        3.18      4.34 o 
  -4   9   2      203.75      191.86      9.01 o 
  -3   9   2      422.37      389.64     21.80 o 
  -2   9   2       22.27       27.24      2.18 o 
  -1   9   2      424.09      529.98     10.40 o 
   0   9   2     1822.71     1841.89     25.83 o 
   1   9   2      376.43      351.29      6.67 o 
   2   9   2        4.81        4.45      1.73 o 
   3   9   2      121.54      126.10      4.88 o 
   4   9   2      229.22      228.18     12.65 o 
   5   9   2       15.58        8.20      5.92 o 
   6   9   2        0.68        2.78      6.71 o 
  -6  10   2        0.00        5.39      7.57 o 
  -5  10   2        0.28        6.96      4.79 o 
  -4  10   2       12.32       21.83      5.32 o 
  -3  10   2       71.68       66.51      4.99 o 
  -2  10   2       83.02       86.88      3.52 o 
  -1  10   2      177.83      186.78      4.43 o 
   0  10   2      352.83      374.68      8.10 o 
   1  10   2        0.01        4.24      2.09 o 
   2  10   2      208.79      202.49      7.61 o 
   3  10   2       48.10       49.04      3.29 o 
   4  10   2        4.72        5.09      5.00 o 
   5  10   2        4.22        3.67      5.54 o 
   6  10   2       24.92       29.77     11.66 o 
  -6  11   2       22.68       15.51      7.52 o 
  -5  11   2       35.42       33.29      7.11 o 
  -4  11   2      141.45      137.43      6.54 o 
  -3  11   2       33.11       40.63      3.19 o 
  -2  11   2       14.81       15.85      1.95 o 
  -1  11   2      775.60      877.73     17.29 o 
   0  11   2      827.05      999.59     14.58 o 
   1  11   2       19.55       19.82      1.67 o 
   2  11   2        0.01        5.85      2.28 o 
   3  11   2       41.02       47.28      4.37 o 
   4  11   2        4.65        2.12      2.45 o 
   5  11   2        1.83       16.24     15.92 o 
  -5  12   2       18.59       20.51      6.14 o 
  -4  12   2       58.68       67.49      6.19 o 
  -3  12   2       90.53       81.26      4.52 o 
  -2  12   2      135.01      118.81      4.94 o 
  -1  12   2      465.58      489.40     14.49 o 
   0  12   2     2122.23     2276.43     28.76 o 
   1  12   2       66.04       82.71      4.49 o 
   2  12   2        3.99        3.85      1.78 o 
   3  12   2      104.22      113.77      5.98 o 
   4  12   2       21.74       22.56      4.09 o 
   5  12   2       41.19       16.53      6.70 o 
  -5  13   2      189.12      172.37     13.10 o 
  -4  13   2      191.31      191.65      8.78 o 
  -3  13   2      525.36      523.09     14.03 o 
  -2  13   2      777.67      720.63     20.12 o 
  -1  13   2       10.93       17.47      1.84 o 
   0  13   2      628.15      620.97     14.74 o 
   1  13   2      280.74      261.60      7.86 o 
   2  13   2      552.55      566.39     13.20 o 
   3  13   2       43.29       52.28      3.88 o 
   4  13   2       96.52       91.39      6.59 o 
   5  13   2       26.51       23.60      6.71 o 
  -5  14   2        0.81        3.91      7.25 o 
  -4  14   2       95.37       89.87      5.70 o 
  -3  14   2       65.43       63.55      5.56 o 
  -2  14   2       27.89       32.86      3.16 o 
  -1  14   2      368.13      385.61     16.25 o 
   0  14   2      766.65      780.98     19.81 o 
   1  14   2      237.55      218.10      7.47 o 
   2  14   2      919.93      927.58     20.61 o 
   3  14   2       15.95       19.59      4.10 o 
   4  14   2       96.14      109.62      9.69 o 
   5  14   2       79.06       82.05      9.59 o 
  -5  15   2        6.25       14.23      5.11 o 
  -4  15   2      211.28      193.05      9.74 o 
  -3  15   2      524.89      522.31     14.88 o 
  -2  15   2      480.03      459.45     11.94 o 
  -1  15   2      428.80      440.10     12.39 o 
   0  15   2      726.26      738.84     17.74 o 
   1  15   2       57.89       54.99      3.80 o 
   2  15   2       16.91       14.02      4.65 o 
   3  15   2      405.60      396.92     12.42 o 
   4  15   2       12.90       36.45     11.69 o 
   5  15   2       62.24       55.42      8.07 o 
  -5  16   2       16.80       19.26      6.09 o 
  -4  16   2        6.58        4.54      2.71 o 
  -3  16   2        9.76        8.02      2.85 o 
  -2  16   2       71.68       78.36      7.20 o 
  -1  16   2       51.46       55.91      3.93 o 
   0  16   2      728.61      654.49     16.07 o 
   1  16   2      148.29      148.42      6.53 o 
   2  16   2      164.43      179.63      8.13 o 
   3  16   2      121.26      124.50      6.17 o 
   4  16   2       17.58       15.78      5.18 o 
   5  16   2        0.07       -4.34      6.79 o 
  -5  17   2        0.14       -3.95      7.55 o 
  -4  17   2       10.04        4.58      2.74 o 
  -3  17   2       18.07       30.47      3.90 o 
  -2  17   2       10.53       12.15      2.56 o 
  -1  17   2        3.16        6.36      3.40 o 
   0  17   2       15.72       15.52      4.96 o 
   1  17   2       41.44       38.06      3.59 o 
   2  17   2      472.43      462.23     15.33 o 
   3  17   2        2.94       17.82     10.89 o 
   4  17   2        0.64        1.23      3.45 o 
   5  17   2       23.22       32.19     10.39 o 
  -5  18   2        1.77       14.91      9.84 o 
  -4  18   2       84.31       71.05      7.65 o 
  -3  18   2       46.56       38.89      4.32 o 
  -2  18   2       13.99       11.05      2.68 o 
  -1  18   2        6.33       11.39      4.26 o 
   0  18   2        1.98        0.58      2.91 o 
   1  18   2        9.14       13.67      2.52 o 
   2  18   2      522.40      491.16     16.26 o 
   3  18   2       60.06       67.20      5.86 o 
   4  18   2       36.06       41.32      5.89 o 
   5  18   2        5.94       -2.85      7.19 o 
  -4  19   2        7.79       15.75     12.12 o 
  -3  19   2      415.54      411.23     22.75 o 
  -2  19   2        7.51       11.97      3.70 o 
  -1  19   2      340.09      321.54     14.51 o 
   0  19   2      906.61      831.02     29.24 o 
   1  19   2      115.74      114.68      8.14 o 
   2  19   2      159.58      141.40      7.26 o 
   3  19   2       26.88       33.06      6.81 o 
   4  19   2       70.98       67.30      9.17 o 
  -4  20   2       28.71       25.02      6.63 o 
  -3  20   2        4.47       20.41      7.70 o 
  -2  20   2        0.18        4.43      6.01 o 
  -1  20   2      134.74      145.91      9.45 o 
   0  20   2       56.87       57.62      6.27 o 
   1  20   2       52.57       56.44      6.74 o 
   2  20   2      185.63      172.10     11.03 o 
   3  20   2       88.16       90.93     12.02 o 
   4  20   2      242.44      235.34     27.60 o 
  -4  21   2        0.07        6.68      7.17 o 
  -3  21   2       75.11       77.70      7.85 o 
  -2  21   2       93.46       96.37      8.38 o 
  -1  21   2      153.85      151.63     10.24 o 
   0  21   2      163.90      167.01     10.61 o 
   1  21   2      280.65      289.19     14.94 o 
   2  21   2      122.57      130.29     10.30 o 
   3  21   2        0.05        3.71      3.86 o 
   4  21   2       37.98       40.17     12.26 o 
  -4  22   2       14.32       52.51     27.75 o 
  -3  22   2       35.78       38.94      6.68 o 
  -2  22   2       41.14       43.47      6.32 o 
  -1  22   2       66.39       67.17      7.35 o 
   0  22   2       72.84       70.74      6.69 o 
   1  22   2        5.54       10.91      4.01 o 
   2  22   2        0.13        2.54      3.56 o 
   3  22   2       18.13       24.53      7.73 o 
   4  22   2       29.87       38.65     12.46 o 
  -3  23   2       14.05       29.83      6.13 o 
  -2  23   2        0.01        2.15      3.45 o 
  -1  23   2        4.56        7.90      4.10 o 
   0  23   2       40.18       54.37      6.53 o 
   1  23   2        0.39       -0.63      3.02 o 
   2  23   2        1.73       -3.90      3.90 o 
   3  23   2       31.52       41.93      7.13 o 
  -3  24   2        0.49       -2.06      5.12 o 
  -2  24   2       14.19       31.30      7.28 o 
  -1  24   2       62.87       64.65      7.51 o 
   0  24   2       43.31       54.41      6.55 o 
   1  24   2        9.80       14.50      4.93 o 
   2  24   2       21.53       19.27      5.53 o 
   3  24   2        7.57        7.57      4.81 o 
  -3  25   2       12.27       10.00      5.25 o 
  -2  25   2        0.69        3.20      4.79 o 
  -1  25   2       11.19        9.82      4.65 o 
   0  25   2      154.06      154.26     11.44 o 
   1  25   2       11.84        3.27      3.98 o 
   2  25   2        8.64        5.82      4.46 o 
   3  25   2       12.70        9.17      5.30 o 
  -2  26   2        8.77       14.39      5.52 o 
  -1  26   2       77.60       85.82      9.73 o 
   0  26   2        0.92        8.88      8.51 o 
   1  26   2        1.33        5.79      4.31 o 
   2  26   2       45.65       46.38      7.75 o 
  -2  27   2       27.82       28.22      6.80 o 
  -1  27   2       26.00       35.07      6.48 o 
   0  27   2       83.22       88.22      9.46 o 
   1  27   2        4.19        1.69      4.27 o 
   2  27   2      116.04      113.06     11.29 o 
  -1  28   2       14.25       16.22      9.20 o 
   0  28   2        0.02        4.50      4.59 o 
   1  28   2       48.98       50.05      7.61 o 
  -6   1   3       16.64       27.75     13.56 o 
  -5   1   3       34.30       40.67      9.11 o 
  -4   1   3      128.94      110.74      9.11 o 
  -3   1   3      435.42      437.26     10.00 o 
  -2   1   3     1120.17     1202.76     33.45 o 
  -1   1   3      636.08      696.72      9.93 o 
   0   1   3       28.95       28.52      2.04 o 
   1   1   3        8.84       10.22      1.23 o 
   2   1   3       20.85       34.26      2.04 o 
   3   1   3      236.11      245.96      5.94 o 
   4   1   3        2.85        5.84      4.61 o 
   5   1   3       18.08       26.53      7.33 o 
   6   1   3        6.83        5.86      7.19 o 
  -6   2   3       21.65       39.95     10.15 o 
  -5   2   3        1.14       -1.13      5.02 o 
  -4   2   3      942.39      941.57     39.19 o 
  -3   2   3      931.56      931.06     18.81 o 
  -2   2   3      475.18      506.14      9.76 o 
  -1   2   3       70.95      108.97      2.54 o 
   0   2   3     4134.30     3900.23     68.80 o 
   1   2   3     2443.07     2242.65     64.70 o 
   2   2   3      386.37      383.63      7.99 o 
   3   2   3     1174.00     1212.62     22.49 o 
   4   2   3      517.87      547.71     32.28 o 
   5   2   3       73.57       80.11     20.74 o 
   6   2   3       52.42       47.00     11.91 o 
  -6   3   3       11.51        4.55      6.54 o 
  -5   3   3       87.21       77.79     12.57 o 
  -4   3   3      225.80      229.42     17.70 o 
  -3   3   3       60.63       69.61      3.31 o 
  -2   3   3      390.90      446.46      9.14 o 
  -1   3   3      497.49      490.78      7.42 o 
   0   3   3      223.20      254.95      5.80 o 
   1   3   3      311.37      352.03      7.16 o 
   2   3   3       56.87       58.09      2.57 o 
   3   3   3       26.01       27.38      2.55 o 
   4   3   3        4.42        8.21      5.93 o 
   5   3   3       51.87       63.37     10.91 o 
   6   3   3       85.23       76.63     13.97 o 
  -6   4   3       53.16       44.61     11.88 o 
  -5   4   3      312.15      317.33     26.34 o 
  -4   4   3      466.60      465.65     15.85 o 
  -3   4   3      151.27      130.73      4.68 o 
  -2   4   3     1268.66     1301.13     22.59 o 
  -1   4   3      289.23      223.97      4.46 o 
   0   4   3     1471.25     1395.44     33.87 o 
   1   4   3      886.30      830.60     14.87 o 
   2   4   3      339.45      333.16      7.47 o 
   3   4   3     1172.11     1082.88     29.10 o 
   4   4   3      523.08      531.42     30.78 o 
   5   4   3      304.36      274.02     22.47 o 
   6   4   3       31.80       35.13     11.80 o 
  -6   5   3       23.00       33.97     10.33 o 
  -5   5   3        0.63        3.86      5.59 o 
  -4   5   3        0.53        0.02      2.48 o 
  -3   5   3      245.31      215.11      6.64 o 
  -2   5   3      142.91      169.86      4.60 o 
  -1   5   3     2118.30     2130.66     31.21 o 
   0   5   3      103.56      122.30      6.45 o 
   1   5   3     1570.10     1674.48     40.34 o 
   2   5   3      823.21      881.46     16.82 o 
   3   5   3        2.05        6.21      2.50 o 
   4   5   3       31.04       49.67      9.21 o 
   5   5   3        0.11        2.17      7.91 o 
   6   5   3       51.36       52.97     13.20 o 
  -6   6   3        4.79       -2.18      6.59 o 
  -5   6   3       32.49       42.48      9.24 o 
  -4   6   3        0.47       -1.08      2.34 o 
  -3   6   3      805.91      739.18     25.18 o 
  -2   6   3       33.50       48.97      2.76 o 
  -1   6   3      507.63      560.66      9.65 o 
   0   6   3      423.12      560.35     23.96 o 
   1   6   3       38.65       38.53      2.35 o 
   2   6   3      617.92      634.02     13.11 o 
   3   6   3      272.35      304.55      8.33 o 
   4   6   3      398.87      363.64     19.72 o 
   5   6   3      168.10      163.37     17.74 o 
   6   6   3        0.43        3.09      7.09 o 
  -6   7   3        2.07        3.52      6.90 o 
  -5   7   3        5.12        8.25      6.22 o 
  -4   7   3       81.24       78.44      8.87 o 
  -3   7   3      149.36      144.92      7.82 o 
  -2   7   3        0.17        4.59      1.43 o 
  -1   7   3      152.04      142.53      4.29 o 
   0   7   3      512.89      648.26     24.48 o 
   1   7   3      713.91      594.88     13.73 o 
   2   7   3       47.27       52.35      2.64 o 
   3   7   3      327.75      343.48     10.25 o 
   4   7   3        0.32       -0.46      3.77 o 
   5   7   3       10.66       12.25      7.13 o 
   6   7   3        0.01        2.97      6.61 o 
  -6   8   3       53.30       51.47     12.64 o 
  -5   8   3        8.17       10.65      6.00 o 
  -4   8   3      162.85      154.35      7.05 o 
  -3   8   3      238.53      257.13      8.63 o 
  -2   8   3      327.01      296.70      8.39 o 
  -1   8   3      622.20      633.47     13.06 o 
   0   8   3       83.25       64.45      2.69 o 
   1   8   3     7152.23     6587.69    121.74 o 
   2   8   3      409.99      445.22     11.50 o 
   3   8   3        2.30        8.57      3.26 o 
   4   8   3       56.72       48.59      8.38 o 
   5   8   3        0.09       22.63     13.64 o 
   6   8   3       12.67        8.83      7.99 o 
  -6   9   3       73.54       87.73     16.34 o 
  -5   9   3        0.13       10.46      9.67 o 
  -4   9   3        5.58       12.81      3.50 o 
  -3   9   3        9.82       13.91      2.85 o 
  -2   9   3       23.78       27.37      2.33 o 
  -1   9   3      310.22      277.82      8.19 o 
   0   9   3      677.66      702.35     26.78 o 
   1   9   3       96.24       94.80      6.70 o 
   2   9   3       10.25       14.52      2.63 o 
   3   9   3      481.43      473.68     13.05 o 
   4   9   3        0.57        1.99      3.42 o 
   5   9   3        2.63       17.29      6.43 o 
  -6  10   3       29.12       41.58      9.87 o 
  -5  10   3       48.93       65.60     10.23 o 
  -4  10   3      645.67      622.24     22.17 o 
  -3  10   3      886.28      910.62     22.18 o 
  -2  10   3      889.80      843.10     18.12 o 
  -1  10   3     2999.85     2976.75     59.57 o 
   0  10   3      132.98      119.90      4.07 o 
   1  10   3      221.38      227.45      5.93 o 
   2  10   3       22.52       32.60      3.57 o 
   3  10   3     1527.16     1441.75     37.89 o 
   4  10   3      171.54      184.62     13.43 o 
   5  10   3       68.23       63.06      9.63 o 
  -5  11   3        0.20        1.87      4.35 o 
  -4  11   3        4.25        8.76      3.94 o 
  -3  11   3       15.54       13.46      2.88 o 
  -2  11   3       47.46       69.41      3.61 o 
  -1  11   3       44.61       43.87      3.42 o 
   0  11   3       22.82       21.99      1.84 o 
   1  11   3        0.21        0.23      2.24 o 
   2  11   3      223.11      248.10      8.44 o 
   3  11   3      369.08      393.49     18.51 o 
   4  11   3       26.61       32.41      5.37 o 
   5  11   3       14.25       16.81      6.32 o 
  -5  12   3        3.06        1.81      3.70 o 
  -4  12   3      171.22      163.88      7.41 o 
  -3  12   3      589.25      539.20     14.83 o 
  -2  12   3      394.13      416.75     10.67 o 
  -1  12   3      567.51      556.47     18.57 o 
   0  12   3      169.77      157.79      8.16 o 
   1  12   3     1533.99     1552.43     33.02 o 
   2  12   3       37.00       45.91      3.22 o 
   3  12   3      210.58      191.57     10.10 o 
   4  12   3      379.70      355.81     19.44 o 
   5  12   3       22.41       24.28      6.22 o 
  -5  13   3       13.79       16.25      5.21 o 
  -4  13   3        3.61        2.99      2.31 o 
  -3  13   3      158.67      136.49      6.22 o 
  -2  13   3        3.39        7.11      2.22 o 
  -1  13   3       34.59       36.19      5.31 o 
   0  13   3      247.86      249.60      5.73 o 
   1  13   3        0.44       -1.42      1.42 o 
   2  13   3      374.70      362.71     10.29 o 
   3  13   3      110.89      116.74      6.21 o 
   4  13   3       14.49       26.23      4.84 o 
   5  13   3        5.65        8.15      5.03 o 
  -5  14   3        3.58        7.93      4.45 o 
  -4  14   3        0.21        2.69      2.73 o 
  -3  14   3       69.81       68.84      5.14 o 
  -2  14   3        5.56        5.89      2.14 o 
  -1  14   3      118.95      126.59      4.81 o 
   0  14   3       50.38       57.34      4.23 o 
   1  14   3       47.11       48.76      2.63 o 
   2  14   3      115.00      102.76      5.15 o 
   3  14   3      246.57      231.73     12.02 o 
   4  14   3        0.03        6.52      3.55 o 
   5  14   3        5.57       15.33      5.53 o 
  -5  15   3        0.60        4.83      4.22 o 
  -4  15   3        0.43       -0.69      3.14 o 
  -3  15   3        0.10       -1.79      2.50 o 
  -2  15   3       71.05       69.15      4.40 o 
  -1  15   3        0.10        7.31      2.90 o 
   0  15   3        0.11        1.82      2.15 o 
   1  15   3        0.96        0.27      2.01 o 
   2  15   3       12.04       12.87      2.32 o 
   3  15   3      268.92      287.97     12.11 o 
   4  15   3       19.65       33.34      4.79 o 
   5  15   3        1.13        4.14      5.64 o 
  -5  16   3       40.40       39.71      6.63 o 
  -4  16   3      117.64      110.41      7.02 o 
  -3  16   3       42.56       50.28      5.28 o 
  -2  16   3      569.65      554.03     14.69 o 
  -1  16   3      437.62      456.67     14.22 o 
   0  16   3     1071.96     1048.46     27.35 o 
   1  16   3     1382.23     1369.88     35.81 o 
   2  16   3       80.17       80.27      5.30 o 
   3  16   3      139.23      148.38      7.25 o 
   4  16   3       83.42       76.33      6.83 o 
   5  16   3       53.68       61.16     10.56 o 
  -5  17   3        1.30        3.60      7.25 o 
  -4  17   3      164.80      147.89      8.28 o 
  -3  17   3        0.17        2.75      2.27 o 
  -2  17   3       38.80       38.56      4.83 o 
  -1  17   3       17.20       20.39      3.11 o 
   0  17   3       71.34       72.52      5.23 o 
   1  17   3       19.00       16.36      3.30 o 
   2  17   3        8.10       11.13      3.02 o 
   3  17   3      171.67      177.49     10.82 o 
   4  17   3       25.36       24.42      8.66 o 
   5  17   3       26.82       18.78      7.36 o 
  -4  18   3      162.56      160.84     11.09 o 
  -3  18   3       82.23       82.28      8.42 o 
  -2  18   3      266.15      260.79     10.86 o 
  -1  18   3      380.66      346.45     11.80 o 
   0  18   3      781.40      753.70     21.40 o 
   1  18   3      484.26      486.60     29.70 o 
   2  18   3      235.68      235.97     10.18 o 
   3  18   3      125.08      137.21      8.77 o 
   4  18   3       49.54       55.23      8.75 o 
  -4  19   3       40.01       40.77      8.40 o 
  -3  19   3      145.35      144.91      8.92 o 
  -2  19   3        6.15       12.76      3.53 o 
  -1  19   3       60.84       52.21      5.68 o 
   0  19   3       44.61       51.37      7.26 o 
   1  19   3       15.39       12.73      3.18 o 
   2  19   3       16.33       24.20      4.32 o 
   3  19   3       66.78       67.02     11.07 o 
   4  19   3        9.99       26.76     19.32 o 
  -4  20   3       39.59       43.47      8.18 o 
  -3  20   3      172.82      146.12     10.83 o 
  -2  20   3        0.60       -3.08      3.25 o 
  -1  20   3        0.83        0.82      2.70 o 
   0  20   3        8.64        8.29      3.50 o 
   1  20   3        0.49        2.91      3.27 o 
   2  20   3        6.33       10.19      3.43 o 
   3  20   3        0.02       -0.57      3.65 o 
   4  20   3       19.57       26.65     12.59 o 
  -4  21   3        3.17        3.66      6.97 o 
  -3  21   3        3.30        0.97      3.31 o 
  -2  21   3       32.48       34.86      6.03 o 
  -1  21   3        1.10       -2.93      3.46 o 
   0  21   3       61.87       55.18      6.57 o 
   1  21   3        0.00        1.46      3.07 o 
   2  21   3        0.05       -2.03      3.46 o 
   3  21   3        9.78        9.27      4.75 o 
   4  21   3        0.32        6.59      8.32 o 
  -4  22   3       67.34       65.46     20.40 o 
  -3  22   3       26.11       34.43      6.33 o 
  -2  22   3       43.16       51.66      6.79 o 
  -1  22   3        1.26        2.61      3.23 o 
   0  22   3      253.69      222.87     13.06 o 
   1  22   3      197.73      185.93     12.11 o 
   2  22   3       37.25       38.37      6.22 o 
   3  22   3      105.74      103.49     10.11 o 
  -3  23   3        9.48        9.84      4.95 o 
  -2  23   3       80.29       83.71      8.74 o 
  -1  23   3        5.66       10.09      4.33 o 
   0  23   3        7.44        1.10      3.45 o 
   1  23   3        1.15        4.49      4.64 o 
   2  23   3       12.08       14.99      5.30 o 
   3  23   3        6.87       10.20      8.74 o 
  -3  24   3       41.90       45.34      7.80 o 
  -2  24   3       75.33       80.44      9.00 o 
  -1  24   3       41.30       41.11      6.31 o 
   0  24   3      110.78      113.83      9.43 o 
   1  24   3       52.56       63.51      8.61 o 
   2  24   3      106.33      106.03     10.20 o 
   3  24   3       95.26       91.52     10.45 o 
  -3  25   3        7.33        4.43      4.91 o 
  -2  25   3        7.76       11.11      5.17 o 
  -1  25   3        0.64        5.62      4.35 o 
   0  25   3        4.47        2.95      3.73 o 
   1  25   3        4.31        1.72      3.91 o 
   2  25   3        1.49        8.85      5.04 o 
  -2  26   3        5.26        8.24      5.15 o 
  -1  26   3       18.76       22.65      5.56 o 
   0  26   3       32.69       41.84      6.71 o 
   1  26   3       56.52       59.62      8.40 o 
   2  26   3        6.65        1.47      4.02 o 
  -2  27   3        3.66        1.66      4.44 o 
  -1  27   3        1.07        5.95      4.87 o 
   0  27   3        0.05        2.65      4.38 o 
   1  27   3       13.02       11.65      5.23 o 
  -1  28   3        7.43       10.15      5.44 o 
   0  28   3       19.24       14.07      5.66 o 
   1  28   3       90.28       98.33     11.15 o 
  -6   0   4      151.92      149.65     28.23 o 
  -5   0   4        9.14       36.04     14.30 o 
  -4   0   4       64.68       65.55     13.13 o 
  -3   0   4      360.36      386.57     21.20 o 
  -2   0   4     1779.59     2139.58     77.24 o 
  -1   0   4      701.88      786.23     16.09 o 
   0   0   4      428.17      450.99     10.62 o 
   1   0   4     2468.72     2468.36     54.76 o 
   2   0   4      399.64      417.50     25.78 o 
   3   0   4      105.95       93.08      5.93 o 
   4   0   4       43.03       52.30     12.93 o 
   5   0   4       10.60       19.18     10.37 o 
   6   0   4        3.60        1.76      9.57 o 
  -6   1   4       19.22       48.78     12.66 o 
  -5   1   4       79.73      108.81     13.74 o 
  -4   1   4      468.29      473.47     29.18 o 
  -3   1   4      523.57      474.10     15.96 o 
  -2   1   4      232.19      236.91      5.96 o 
  -1   1   4      308.14      336.58      5.74 o 
   0   1   4      208.74      174.73      7.16 o 
   1   1   4      120.05       95.27      2.90 o 
   2   1   4      162.25      156.60      5.56 o 
   3   1   4      969.14      971.77     20.79 o 
   4   1   4      699.65      697.33     32.34 o 
   5   1   4      215.95      237.95     22.59 o 
   6   1   4       28.78       30.98     10.86 o 
  -6   2   4       57.59       52.51     14.16 o 
  -5   2   4       25.44       38.94      9.78 o 
  -4   2   4       49.32       53.81      5.29 o 
  -3   2   4        0.50        3.23      3.19 o 
  -2   2   4      147.47      138.34      4.38 o 
  -1   2   4      431.72      430.00      6.83 o 
   0   2   4      596.43      658.92     11.23 o 
   1   2   4     1163.04     1201.12     19.87 o 
   2   2   4      339.47      332.40      8.09 o 
   3   2   4       86.09       82.41      6.69 o 
   4   2   4       50.04       53.54      7.02 o 
   5   2   4        4.89       -2.39      5.56 o 
   6   2   4        0.01       -8.09      8.09 o 
  -6   3   4       12.74       21.68     13.48 o 
  -5   3   4        1.91        3.29     12.43 o 
  -4   3   4      377.01      354.20     23.85 o 
  -3   3   4      261.62      255.49     12.42 o 
  -2   3   4       65.96       65.40      2.97 o 
  -1   3   4     1286.57     1456.20     20.83 o 
   0   3   4       61.83       74.45      2.83 o 
   1   3   4      684.36      792.81     13.69 o 
   2   3   4       48.81       51.26      2.73 o 
   3   3   4       17.21       21.03      2.44 o 
   4   3   4       43.83       51.44      8.89 o 
   5   3   4       16.78       18.13      7.66 o 
   6   3   4       17.36       12.87      8.32 o 
  -6   4   4        4.90       12.64      9.73 o 
  -5   4   4       54.69       53.35     10.30 o 
  -4   4   4        5.82       10.07      2.62 o 
  -3   4   4       17.42       19.25      2.99 o 
  -2   4   4     1117.64     1095.41     20.54 o 
  -1   4   4      330.80      324.91      6.80 o 
   0   4   4      817.71      771.92     14.80 o 
   1   4   4      224.27      252.73      6.89 o 
   2   4   4       37.50       42.80      4.03 o 
   3   4   4      107.00       96.32      4.45 o 
   4   4   4       64.39       70.38      9.72 o 
   5   4   4       16.05       15.80      7.05 o 
   6   4   4        5.07        3.36     13.01 o 
  -6   5   4        1.71        6.23      8.40 o 
  -5   5   4        0.06        3.01      5.34 o 
  -4   5   4        9.95       11.98      5.13 o 
  -3   5   4     1091.77     1062.09     26.97 o 
  -2   5   4       31.40       34.57      2.66 o 
  -1   5   4      814.47      817.66     13.71 o 
   0   5   4      405.99      385.90      6.61 o 
   1   5   4      538.40      526.72     10.34 o 
   2   5   4     1542.63     1590.85     37.73 o 
   3   5   4      104.51      109.50      5.29 o 
   4   5   4      460.59      491.82     29.81 o 
   5   5   4       14.88       17.95      7.36 o 
   6   5   4        4.63        7.63      7.97 o 
  -6   6   4       47.35       39.71     12.19 o 
  -5   6   4       37.35       40.92      9.06 o 
  -4   6   4       16.88       20.02      3.06 o 
  -3   6   4     1271.94     1269.15     31.44 o 
  -2   6   4       16.06       17.59      1.93 o 
  -1   6   4        0.46        1.67      1.05 o 
   0   6   4      395.30      420.06      7.69 o 
   1   6   4       70.21       70.55      2.89 o 
   2   6   4       30.57       32.02      2.95 o 
   3   6   4        1.49        2.32      2.39 o 
   4   6   4       39.87       35.68      8.38 o 
   5   6   4       15.81        6.66      6.09 o 
  -6   7   4       36.59       35.26     11.69 o 
  -5   7   4       47.70       45.12     13.25 o 
  -4   7   4     1148.85     1139.85     32.86 o 
  -3   7   4      617.95      623.19     21.22 o 
  -2   7   4      186.03      179.11      6.24 o 
  -1   7   4      791.40      800.69     20.46 o 
   0   7   4     2594.97     2487.78     39.94 o 
   1   7   4      100.66      148.60      4.66 o 
   2   7   4      405.67      406.53     14.49 o 
   3   7   4      496.51      517.43     14.94 o 
   4   7   4      804.96      778.85     43.95 o 
   5   7   4       30.72       46.15      9.89 o 
  -5   8   4       96.11       97.33     11.57 o 
  -4   8   4       68.07       80.39      5.77 o 
  -3   8   4      313.82      305.88      9.62 o 
  -2   8   4      191.36      193.11      6.69 o 
  -1   8   4      588.79      624.23     12.81 o 
   0   8   4        4.56        9.06      2.24 o 
   1   8   4      434.02      449.50     11.07 o 
   2   8   4      651.87      662.24     19.21 o 
   3   8   4        5.71       11.98      2.59 o 
   4   8   4        0.04        2.03      6.29 o 
   5   8   4       10.47        3.78      5.85 o 
  -5   9   4       54.64       52.74      8.58 o 
  -4   9   4      126.58      117.59      7.86 o 
  -3   9   4       95.67       99.26      4.95 o 
  -2   9   4      247.07      226.15      7.70 o 
  -1   9   4       20.89       20.80      1.94 o 
   0   9   4       96.42       93.55      3.85 o 
   1   9   4       60.14       66.38      6.00 o 
   2   9   4      168.71      173.93      7.29 o 
   3   9   4       94.75       88.33      5.10 o 
   4   9   4      272.25      273.88     17.20 o 
   5   9   4       86.16       73.68     11.79 o 
  -5  10   4        3.10        9.82      5.59 o 
  -4  10   4       10.00       13.46      5.04 o 
  -3  10   4       94.83       94.04      4.91 o 
  -2  10   4        7.44       15.33      2.23 o 
  -1  10   4      132.26      142.11      6.79 o 
   0  10   4       77.00       93.41      5.92 o 
   1  10   4      198.63      193.23     10.11 o 
   2  10   4      317.39      312.84      9.47 o 
   3  10   4       69.50       70.56      4.89 o 
   4  10   4        1.41        3.55      4.19 o 
   5  10   4        2.61        8.37      5.46 o 
  -5  11   4       10.27       10.37      5.63 o 
  -4  11   4        0.20       -1.72      2.08 o 
  -3  11   4       25.71       28.87      3.82 o 
  -2  11   4       94.76       97.84      4.41 o 
  -1  11   4      409.88      451.09     20.51 o 
   0  11   4      443.67      431.01     12.17 o 
   1  11   4      164.70      159.74     10.31 o 
   2  11   4      610.54      574.23     14.60 o 
   3  11   4      360.59      340.80     11.22 o 
   4  11   4      133.60      144.90     10.51 o 
   5  11   4        0.64        1.97      4.66 o 
  -5  12   4      163.93      160.66     11.91 o 
  -4  12   4       20.30       19.09      4.14 o 
  -3  12   4      329.41      347.70     11.10 o 
  -2  12   4       51.85       45.25      3.47 o 
  -1  12   4       30.83       36.43      3.80 o 
   0  12   4        1.01       -0.66      1.50 o 
   1  12   4        0.43        2.91      3.08 o 
   2  12   4      234.41      232.02      9.55 o 
   3  12   4       13.82       24.40      4.83 o 
   4  12   4      113.94       95.88      9.81 o 
   5  12   4        6.88        9.95      5.33 o 
  -5  13   4        7.78       -2.88      4.13 o 
  -4  13   4      151.20      152.57      7.58 o 
  -3  13   4       89.89       94.53      5.42 o 
  -2  13   4      116.10      127.79      5.57 o 
  -1  13   4      918.77      938.23     23.79 o 
   0  13   4     2180.12     2166.49     42.78 o 
   1  13   4      638.98      681.58     16.07 o 
   2  13   4      874.39      872.80     21.76 o 
   3  13   4        8.66       16.52      4.23 o 
   4  13   4      311.17      280.35     15.85 o 
   5  13   4       13.39       13.45      5.53 o 
  -5  14   4       24.71       28.49      6.15 o 
  -4  14   4       20.95       32.12      4.63 o 
  -3  14   4      984.71      943.97     26.35 o 
  -2  14   4       68.74       63.30      3.85 o 
  -1  14   4       43.86       39.07      2.97 o 
   0  14   4      634.03      664.83     15.77 o 
   1  14   4       55.81       49.07      5.41 o 
   2  14   4        4.57       12.90      3.74 o 
   3  14   4       12.90       13.63      3.33 o 
   4  14   4        0.06       34.45     21.30 o 
   5  14   4        3.72       -1.68      5.97 o 
  -5  15   4        1.55        5.31      5.63 o 
  -4  15   4       35.13       33.22      4.16 o 
  -3  15   4      448.60      433.62     14.26 o 
  -2  15   4        4.63        6.87      4.29 o 
  -1  15   4      714.25      721.41     19.38 o 
   0  15   4      581.33      543.81     16.37 o 
   1  15   4      320.51      302.43      8.97 o 
   2  15   4      507.83      487.69     14.49 o 
   3  15   4      331.72      325.17     13.38 o 
   4  15   4      242.06      227.07     14.10 o 
   5  15   4        0.97       -4.45      5.93 o 
  -5  16   4       11.11       15.37      6.56 o 
  -4  16   4        4.20        6.55      3.14 o 
  -3  16   4       11.15       11.33      5.03 o 
  -2  16   4      669.36      657.53     17.75 o 
  -1  16   4        0.13       -2.01      2.45 o 
   0  16   4      110.74      106.87      8.42 o 
   1  16   4        5.93       17.50      6.43 o 
   2  16   4        2.47        0.91      2.42 o 
   3  16   4       39.81       38.92      4.03 o 
   4  16   4        6.56       46.86     35.31 o 
  -4  17   4       14.64        6.95      4.84 o 
  -3  17   4       46.05       38.73      4.45 o 
  -2  17   4        2.13        6.75      4.21 o 
  -1  17   4       15.25       25.28      3.46 o 
   0  17   4       50.17       51.91      4.57 o 
   1  17   4       60.48       60.98      5.77 o 
   2  17   4        2.38        5.10      3.31 o 
   3  17   4        1.62        0.92      2.62 o 
   4  17   4        0.90        3.14      5.05 o 
  -4  18   4       11.76       11.12      4.53 o 
  -3  18   4       57.61       46.53      4.98 o 
  -2  18   4      123.32      107.61      8.53 o 
  -1  18   4       36.14       32.57      4.06 o 
   0  18   4        2.57        5.79      2.59 o 
   1  18   4       53.26       54.70      4.84 o 
   2  18   4        0.01       -2.09      2.55 o 
   3  18   4        1.17        3.92      2.99 o 
   4  18   4        6.07        7.52      5.38 o 
  -4  19   4       36.35       42.24      7.74 o 
  -3  19   4       82.88       79.36      6.63 o 
  -2  19   4       31.57       36.97      5.80 o 
  -1  19   4       70.41       70.27      5.58 o 
   0  19   4      114.91      136.68      7.42 o 
   1  19   4      311.01      304.36     20.13 o 
   2  19   4      221.54      219.52     10.85 o 
   3  19   4       87.38       84.81      7.70 o 
   4  19   4       72.52       61.52     10.61 o 
  -4  20   4        7.34        8.27      7.34 o 
  -3  20   4      112.77      128.39     11.41 o 
  -2  20   4        0.19        0.80      2.90 o 
  -1  20   4      287.13      224.10     14.05 o 
   0  20   4       58.72       57.98      7.17 o 
   1  20   4       20.47       22.76      3.97 o 
   2  20   4        0.14        2.65      2.96 o 
   3  20   4        0.84        3.09      3.42 o 
   4  20   4        0.26        5.68      8.21 o 
  -4  21   4       47.33       58.40     12.81 o 
  -3  21   4       13.64       12.99      4.57 o 
  -2  21   4      100.24      106.02      8.78 o 
  -1  21   4      279.20      257.02     13.89 o 
   0  21   4      176.43      188.94     10.93 o 
   1  21   4      161.97      157.40     10.82 o 
   2  21   4       62.66       55.56      6.79 o 
   3  21   4      123.52      132.46     11.47 o 
  -3  22   4        2.04        2.97      3.77 o 
  -2  22   4       18.52       21.99      5.48 o 
  -1  22   4        2.44       -2.57      3.43 o 
   0  22   4        9.46        8.97      3.91 o 
   1  22   4       18.45       21.15      5.00 o 
   2  22   4        2.63        7.25      4.11 o 
   3  22   4        2.88        5.29      4.58 o 
  -3  23   4       26.25       33.17      9.09 o 
  -2  23   4       29.51       24.22      5.54 o 
  -1  23   4        0.17        0.98      3.99 o 
   0  23   4       43.89       46.62      6.25 o 
   1  23   4       15.31       12.17      4.72 o 
   2  23   4        3.78       15.76      6.94 o 
   3  23   4        8.87        9.84      5.23 o 
  -3  24   4        0.76        1.66      4.33 o 
  -2  24   4       13.83       16.77      6.34 o 
  -1  24   4        4.99        1.90      3.60 o 
   0  24   4       10.70        9.81      8.00 o 
   1  24   4        4.97        9.17      6.80 o 
   2  24   4        9.28       10.47      5.31 o 
   3  24   4        0.02       -1.05      4.53 o 
  -2  25   4       11.12        4.11      4.52 o 
  -1  25   4       41.34       42.18      6.98 o 
   0  25   4        1.83       -1.07      5.60 o 
   1  25   4        7.79       10.53      4.91 o 
   2  25   4       51.32       52.26      8.13 o 
  -2  26   4        0.01       -1.07      4.09 o 
  -1  26   4        5.58       13.67      6.86 o 
   0  26   4        0.02        1.38      3.76 o 
   1  26   4        0.64       -2.09      4.11 o 
   2  26   4        0.96       -3.68      4.74 o 
  -1  27   4       19.88       17.84      6.19 o 
   0  27   4       74.28       72.67      9.54 o 
   1  27   4        3.73       -5.18      5.18 o 
  -6   1   5        7.84       24.53     13.54 o 
  -5   1   5       35.44       34.72      9.61 o 
  -4   1   5       81.72       97.44     11.98 o 
  -3   1   5        0.49        0.70      2.30 o 
  -2   1   5      241.79      271.24      6.92 o 
  -1   1   5      331.65      296.08      9.05 o 
   0   1   5       25.60       17.89      1.40 o 
   1   1   5      398.77      440.81     10.46 o 
   2   1   5       12.21       15.92      2.13 o 
   3   1   5      110.66      115.09      5.47 o 
   4   1   5       14.00       18.82      7.29 o 
   5   1   5        5.85       16.17      8.95 o 
  -6   2   5       31.84       44.68     12.24 o 
  -5   2   5       11.84       16.55      7.86 o 
  -4   2   5      144.91      156.96     16.23 o 
  -3   2   5      109.96       99.00      5.44 o 
  -2   2   5       10.16       12.60      2.68 o 
  -1   2   5        7.10       14.92      2.56 o 
   0   2   5      644.82      688.73     13.10 o 
   1   2   5        9.00        4.90      1.60 o 
   2   2   5       83.26       86.75      4.38 o 
   3   2   5      768.07      748.33     21.15 o 
   4   2   5      159.63      138.88     19.14 o 
   5   2   5       50.42       46.26     10.69 o 
  -6   3   5       79.54      108.91     18.40 o 
  -5   3   5      142.43      166.35     17.53 o 
  -4   3   5      175.34      181.41     23.03 o 
  -3   3   5      773.66      784.15     21.36 o 
  -2   3   5      123.20      131.01      4.49 o 
  -1   3   5      343.91      399.56     12.33 o 
   0   3   5     1553.34     1487.85     27.64 o 
   1   3   5     3078.19     3209.21     56.31 o 
   2   3   5      126.67      141.93      5.69 o 
   3   3   5       63.51       71.39      5.21 o 
   4   3   5      171.92      147.19     14.99 o 
   5   3   5       28.38       23.47     25.25 o 
  -5   4   5       52.90       59.68     11.56 o 
  -4   4   5      306.52      301.94     21.76 o 
  -3   4   5      264.87      270.74      8.78 o 
  -2   4   5       68.23       54.63      3.02 o 
  -1   4   5     1362.82     1423.75     28.37 o 
   0   4   5      175.19      161.37      6.51 o 
   1   4   5      256.39      274.98      6.76 o 
   2   4   5       48.18       61.29      4.15 o 
   3   4   5      473.13      495.20     16.13 o 
   4   4   5      188.40      172.89     16.43 o 
   5   4   5      120.91      117.95     16.72 o 
  -5   5   5       55.12       44.60     10.01 o 
  -4   5   5      380.39      371.91     25.62 o 
  -3   5   5        2.51        9.39      3.79 o 
  -2   5   5        0.51        7.15      4.53 o 
  -1   5   5       10.54       13.09      2.10 o 
   0   5   5        8.39        5.15      1.29 o 
   1   5   5       53.87       57.36      3.84 o 
   2   5   5      502.86      492.63     13.84 o 
   3   5   5      142.77      146.19      6.28 o 
   4   5   5       48.50       48.49      8.62 o 
   5   5   5       10.85       12.40      7.78 o 
  -5   6   5        8.83        9.33      6.59 o 
  -4   6   5       91.63       90.25      9.45 o 
  -3   6   5      640.88      608.00     17.97 o 
  -2   6   5      348.97      343.15      8.43 o 
  -1   6   5       30.04       30.89      3.31 o 
   0   6   5      252.54      276.90      5.51 o 
   1   6   5       11.15       14.77      2.51 o 
   2   6   5       21.15       25.41      2.57 o 
   3   6   5      102.35       97.86      7.28 o 
   4   6   5        1.87        2.85      5.45 o 
   5   6   5        6.62       10.97      7.79 o 
  -5   7   5        0.82       -0.97      4.35 o 
  -4   7   5       83.83       80.90     14.49 o 
  -3   7   5       61.27       58.44      4.14 o 
  -2   7   5       73.95       79.39      3.69 o 
  -1   7   5      286.32      293.83     12.66 o 
   0   7   5      510.43      524.61     10.23 o 
   1   7   5      220.51      231.43      7.45 o 
   2   7   5        2.51        9.18      3.92 o 
   3   7   5       14.60       20.12      3.26 o 
   4   7   5      201.94      180.48     12.15 o 
   5   7   5        6.27        6.87      7.24 o 
  -5   8   5       15.43        6.45      8.83 o 
  -4   8   5      102.03       89.85      7.84 o 
  -3   8   5        5.97        4.47      2.34 o 
  -2   8   5      187.80      194.98      6.52 o 
  -1   8   5       22.05       25.18      2.33 o 
   0   8   5      959.10      962.79     19.54 o 
   1   8   5       98.19      105.40      5.81 o 
   2   8   5      338.31      342.96      9.77 o 
   3   8   5       67.00       61.40      6.92 o 
   4   8   5        7.28       10.81      4.69 o 
   5   8   5      155.04      146.49     17.51 o 
  -5   9   5       13.42       17.42      7.92 o 
  -4   9   5      276.80      251.79     14.68 o 
  -3   9   5       29.93       33.36      3.44 o 
  -2   9   5     1397.31     1433.45     40.88 o 
  -1   9   5        8.99        9.37      2.07 o 
   0   9   5      607.90      607.77     12.71 o 
   1   9   5      344.66      321.71     11.55 o 
   2   9   5        0.15        0.03      2.09 o 
   3   9   5      221.08      239.60      9.09 o 
   4   9   5        8.00       17.74      5.02 o 
   5   9   5       13.66        7.38      6.80 o 
  -5  10   5       21.36       11.46      6.95 o 
  -4  10   5       73.05       67.61      5.76 o 
  -3  10   5      671.22      636.48     17.55 o 
  -2  10   5       43.30       43.72      3.92 o 
  -1  10   5      291.21      325.48     13.09 o 
   0  10   5      573.97      506.94     12.81 o 
   1  10   5      287.25      282.98      8.60 o 
   2  10   5      100.76      101.42      6.88 o 
   3  10   5     1206.10     1211.57     32.25 o 
   4  10   5       30.95       37.74      6.27 o 
   5  10   5       56.34       63.09     12.73 o 
  -5  11   5        0.45       10.20      5.72 o 
  -4  11   5      116.34      116.57      7.46 o 
  -3  11   5      408.43      388.19     12.66 o 
  -2  11   5     1419.26     1320.64     30.19 o 
  -1  11   5       39.09       46.84      6.40 o 
   0  11   5      724.78      727.25     18.64 o 
   1  11   5      795.77      804.73     26.94 o 
   2  11   5        1.54        4.39      2.35 o 
   3  11   5      124.79      131.56      7.01 o 
   4  11   5      106.03       97.49     10.06 o 
   5  11   5       30.61       57.12      9.92 o 
  -5  12   5       18.84       19.24      6.07 o 
  -4  12   5        9.73       14.68      4.12 o 
  -3  12   5       60.81       65.52      5.14 o 
  -2  12   5       40.52       37.56      4.12 o 
  -1  12   5       43.46       42.79      5.87 o 
   0  12   5      475.47      459.64     14.99 o 
   1  12   5        1.95       16.00      2.91 o 
   2  12   5      310.48      340.07     11.45 o 
   3  12   5      267.91      266.66     10.35 o 
   4  12   5       71.38       71.60      8.98 o 
   5  12   5       51.72       55.01      8.63 o 
  -5  13   5       16.14        7.97      4.76 o 
  -4  13   5       38.06       32.85      4.02 o 
  -3  13   5       11.36       32.68      6.01 o 
  -2  13   5       11.38       26.46      3.76 o 
  -1  13   5      274.92      246.90      9.26 o 
   0  13   5       71.86       65.26      6.36 o 
   1  13   5      182.20      139.39      6.38 o 
   2  13   5       81.60       82.10      5.71 o 
   3  13   5       35.15       29.23      3.68 o 
   4  13   5       41.57       31.94      6.55 o 
   5  13   5        0.44        6.30      6.20 o 
  -5  14   5        0.04       -3.45      4.98 o 
  -4  14   5        2.96        0.82      2.42 o 
  -3  14   5      124.76      123.54      6.37 o 
  -2  14   5        1.34        1.83      3.09 o 
  -1  14   5        0.09        6.43      5.71 o 
   0  14   5        5.49       14.14      5.05 o 
   1  14   5       52.34       55.95      6.37 o 
   2  14   5       19.52       18.60      3.15 o 
   3  14   5       96.76       81.49      5.55 o 
   4  14   5       28.12       29.16      9.66 o 
   5  14   5        1.53        4.49      6.53 o 
  -5  15   5        0.76        3.10      6.64 o 
  -4  15   5      116.97      122.04      7.78 o 
  -3  15   5        0.46       15.76      7.15 o 
  -2  15   5      472.12      469.80     14.53 o 
  -1  15   5      261.31      238.07     10.14 o 
   0  15   5       54.09       58.45      5.01 o 
   1  15   5        0.43        9.01      4.17 o 
   2  15   5       20.88       23.57      3.26 o 
   3  15   5       85.52       76.81      9.29 o 
   4  15   5       13.92       14.59      4.83 o 
  -4  16   5        1.63       12.01      4.28 o 
  -3  16   5        7.90        7.46      3.09 o 
  -2  16   5       21.17       39.87      8.69 o 
  -1  16   5      194.62      195.87     12.71 o 
   0  16   5       44.47       50.23      4.78 o 
   1  16   5      243.52      245.24     11.36 o 
   2  16   5      136.42      137.83      7.73 o 
   3  16   5      171.78      180.88     10.45 o 
   4  16   5       11.39       22.38      6.85 o 
  -4  17   5       47.56       52.76     12.36 o 
  -3  17   5      175.60      169.30      9.28 o 
  -2  17   5      153.55      165.56      9.05 o 
  -1  17   5       80.40       76.11      5.67 o 
   0  17   5      686.32      639.11     21.21 o 
   1  17   5      593.28      592.78     21.00 o 
   2  17   5       36.60       37.86      4.78 o 
   3  17   5       33.01       40.97      6.15 o 
   4  17   5       14.15       12.97      6.28 o 
  -4  18   5       13.48        8.40      4.35 o 
  -3  18   5        0.12       10.77      5.14 o 
  -2  18   5        0.04        5.02      4.24 o 
  -1  18   5       25.06       35.80      4.14 o 
   0  18   5      584.28      543.63     18.83 o 
   1  18   5       41.06       44.75      5.09 o 
   2  18   5       79.76       75.44      8.18 o 
   3  18   5      125.79      124.43      8.61 o 
   4  18   5       72.71       58.87     10.02 o 
  -4  19   5       21.11       23.31     15.22 o 
  -3  19   5       24.00       25.71      4.94 o 
  -2  19   5       74.07       74.14      7.03 o 
  -1  19   5       51.60       54.69      5.15 o 
   0  19   5       36.85       46.36      5.33 o 
   1  19   5      197.59      162.71      9.19 o 
   2  19   5        2.48       -0.80      2.94 o 
   3  19   5       12.99       21.07      4.96 o 
   4  19   5        0.70       -0.79      6.36 o 
  -4  20   5        0.00       39.04     16.74 o 
  -3  20   5       12.90        9.29      4.88 o 
  -2  20   5        1.92        5.01      3.24 o 
  -1  20   5        5.96        3.54      2.69 o 
   0  20   5       21.95       31.22      4.48 o 
   1  20   5        0.94        4.39      3.08 o 
   2  20   5       40.98       37.32      5.65 o 
   3  20   5        6.96       17.51      5.44 o 
  -3  21   5        1.96        1.65      4.50 o 
  -2  21   5       12.60       13.55      4.78 o 
  -1  21   5       14.76       18.86      4.63 o 
   0  21   5        1.39       -0.49      3.71 o 
   1  21   5       18.14       21.73      4.95 o 
   2  21   5        1.38        4.30      3.84 o 
   3  21   5       12.25       21.16      6.82 o 
  -3  22   5       22.39       25.56      7.70 o 
  -2  22   5       20.92       27.15      5.79 o 
  -1  22   5        4.46        6.27      4.27 o 
   0  22   5       61.02       53.31      7.29 o 
   1  22   5       15.11       10.91      4.69 o 
   2  22   5        8.29       22.23      5.65 o 
   3  22   5       49.47       49.66      8.57 o 
  -3  23   5       65.74       60.10     15.11 o 
  -2  23   5       56.32       53.61      7.65 o 
  -1  23   5       10.98        8.74      4.13 o 
   0  23   5       34.88       34.73      5.69 o 
   1  23   5       47.59       61.01      7.71 o 
   2  23   5        1.56        2.11      4.00 o 
  -2  24   5        8.19       10.92      6.03 o 
  -1  24   5      138.54      143.89     14.93 o 
   0  24   5       33.48       32.45      6.16 o 
   1  24   5       53.14       63.04      8.30 o 
   2  24   5        0.08        4.35      4.91 o 
  -2  25   5        2.91        4.32      5.70 o 
  -1  25   5       11.95       14.16      6.61 o 
   0  25   5       14.97       22.73      5.69 o 
   1  25   5       14.64       11.34      5.83 o 
   2  25   5       30.94       50.15     10.26 o 
  -1  26   5       20.37       22.52      7.59 o 
   0  26   5        2.47       11.11      6.45 o 
   1  26   5       18.35       25.69      7.54 o 
  -5   0   6       44.72       39.84     14.58 o 
  -4   0   6      361.44      325.53     35.00 o 
  -3   0   6      518.80      502.54     26.95 o 
  -2   0   6      547.47      587.56     17.87 o 
  -1   0   6       95.95       99.53     18.80 o 
   0   0   6     1785.16     1637.65     85.30 o 
   1   0   6      949.19      904.48     24.29 o 
   2   0   6     1882.14     1769.39     90.72 o 
   3   0   6        5.98        8.46      3.40 o 
   4   0   6      163.91      164.07     25.19 o 
   5   0   6       42.78       42.93     14.82 o 
  -5   1   6        1.02        4.69      6.21 o 
  -4   1   6       58.84       52.57     13.32 o 
  -3   1   6        5.67       15.87      4.37 o 
  -2   1   6       30.37       32.88      2.40 o 
  -1   1   6      100.37      114.20      9.89 o 
   0   1   6       53.75       50.90      4.63 o 
   1   1   6       18.32       22.77      2.08 o 
   2   1   6      199.09      205.21      9.50 o 
   3   1   6       31.91       26.29      4.96 o 
   4   1   6      151.78      144.48     15.12 o 
   5   1   6        2.09       -2.04      6.69 o 
  -5   2   6       89.38      105.29     23.23 o 
  -4   2   6      118.12      110.83      9.69 o 
  -3   2   6      559.88      553.69     22.37 o 
  -2   2   6        0.13        3.66      1.58 o 
  -1   2   6      306.43      323.97     14.72 o 
   0   2   6      493.85      454.97      9.90 o 
   1   2   6       44.72       51.69      2.78 o 
   2   2   6      104.03      103.69      6.29 o 
   3   2   6       40.94       48.49      7.98 o 
   4   2   6      126.29      124.47     18.24 o 
   5   2   6        8.47        9.80     11.35 o 
  -5   3   6        0.31        1.41      5.35 o 
  -4   3   6        2.00        2.95      3.65 o 
  -3   3   6       39.41       41.37      5.78 o 
  -2   3   6       63.08       42.61      3.03 o 
  -1   3   6       45.93       43.30      4.98 o 
   0   3   6       31.66       31.69      2.33 o 
   1   3   6        8.25        9.54      3.72 o 
   2   3   6       47.76       40.97      6.45 o 
   3   3   6       20.24       20.39      4.94 o 
   4   3   6       27.31       37.00     15.44 o 
   5   3   6       39.67       39.91     11.58 o 
  -5   4   6       27.88       18.55      7.47 o 
  -4   4   6       49.25       54.33      7.30 o 
  -3   4   6        3.76        9.15      4.06 o 
  -2   4   6       31.81       38.59      2.71 o 
  -1   4   6      360.77      444.00     15.70 o 
   0   4   6      118.67      123.18      4.84 o 
   1   4   6      167.81      159.71      5.12 o 
   2   4   6      194.29      216.78      7.69 o 
   3   4   6       78.10       76.42      8.07 o 
   4   4   6       48.07       36.04      8.83 o 
   5   4   6       11.31       14.88      7.86 o 
  -5   5   6        9.95        5.13      5.97 o 
  -4   5   6       40.13       39.84      8.66 o 
  -3   5   6       81.71       81.33      6.40 o 
  -2   5   6        8.86       15.39      2.17 o 
  -1   5   6      174.12      171.72      6.81 o 
   0   5   6       19.84       21.02      4.53 o 
   1   5   6      102.72      116.83      8.57 o 
   2   5   6       21.29       24.57      2.82 o 
   3   5   6      243.14      272.07     13.10 o 
   4   5   6        4.78        9.97      6.58 o 
   5   5   6        0.28        2.73      5.92 o 
  -5   6   6       46.74       77.37     13.64 o 
  -4   6   6      149.04      140.22     11.41 o 
  -3   6   6      656.17      624.81     18.64 o 
  -2   6   6      460.89      439.94     14.44 o 
  -1   6   6      355.48      390.11     13.03 o 
   0   6   6      159.27      146.80      6.33 o 
   1   6   6     1247.41     1255.77     27.86 o 
   2   6   6      290.04      284.59      9.20 o 
   3   6   6       46.44       43.52      4.47 o 
   4   6   6      468.48      442.61     32.40 o 
   5   6   6       23.90       28.03     17.32 o 
  -5   7   6        5.90        1.62      5.69 o 
  -4   7   6       93.31       92.84     18.00 o 
  -3   7   6       15.28       23.59      3.64 o 
  -2   7   6        4.83        2.63      2.26 o 
  -1   7   6        2.03        1.50      2.09 o 
   0   7   6      603.67      627.62     17.90 o 
   1   7   6        3.50        8.80      2.68 o 
   2   7   6       42.81       47.47      3.69 o 
   3   7   6      141.38      126.74      7.39 o 
   4   7   6      228.12      201.41     15.58 o 
   5   7   6        8.19        2.13      6.75 o 
  -5   8   6      117.93      103.49     11.35 o 
  -4   8   6      134.49      143.07      9.79 o 
  -3   8   6      466.72      441.25     14.26 o 
  -2   8   6        0.50        0.57      1.52 o 
  -1   8   6      761.54      760.08     22.69 o 
   0   8   6      350.87      346.54     10.93 o 
   1   8   6      970.28      945.36     22.92 o 
   2   8   6       98.03      106.18      8.17 o 
   3   8   6       39.73       47.64      4.15 o 
   4   8   6       71.46       94.96     11.47 o 
   5   8   6       42.67       47.01     12.73 o 
  -5   9   6        2.59        9.26      5.52 o 
  -4   9   6        0.10        5.16      3.22 o 
  -3   9   6      123.38      125.11      6.30 o 
  -2   9   6      362.23      343.19      9.80 o 
  -1   9   6      181.43      186.82      8.80 o 
   0   9   6       23.17       30.09      3.84 o 
   1   9   6        0.04        5.63      2.34 o 
   2   9   6       24.70       23.89      3.12 o 
   3   9   6       25.72       36.52      4.07 o 
   4   9   6       32.49       38.27      7.41 o 
   5   9   6        6.30       -0.09      8.70 o 
  -5  10   6        5.06        5.82      5.11 o 
  -4  10   6       10.09        6.45      2.59 o 
  -3  10   6       11.31       22.64      3.21 o 
  -2  10   6       29.44       28.98      2.84 o 
  -1  10   6        2.34        1.64      2.46 o 
   0  10   6      228.94      205.38      8.00 o 
   1  10   6        4.61        2.22      1.79 o 
   2  10   6        9.84       10.54      2.82 o 
   3  10   6        3.77        4.25      2.39 o 
   4  10   6       15.36       22.80      6.39 o 
   5  10   6        0.21       -0.31      4.78 o 
  -5  11   6        0.07        4.70      4.97 o 
  -4  11   6        0.15        1.04      2.37 o 
  -3  11   6      171.88      160.18      7.18 o 
  -2  11   6      412.77      430.90     14.96 o 
  -1  11   6        2.87        4.27      2.05 o 
   0  11   6        2.06        2.15      1.58 o 
   1  11   6        4.92       12.55      3.70 o 
   2  11   6        0.00       -1.66      1.94 o 
   3  11   6        1.59        1.15      2.37 o 
   4  11   6        3.11        1.45      3.65 o 
   5  11   6        2.28        4.17      5.84 o 
  -5  12   6       58.69       51.21      8.94 o 
  -4  12   6       88.16       85.73      6.01 o 
  -3  12   6      122.51      115.10      7.46 o 
  -2  12   6      104.81       89.71      5.19 o 
  -1  12   6     1162.81     1134.59     26.72 o 
   0  12   6      221.04      220.14     12.96 o 
   1  12   6      225.05      244.62      8.67 o 
   2  12   6       33.79       36.17      4.27 o 
   3  12   6       78.72       94.75      6.27 o 
   4  12   6       93.99       99.46      9.61 o 
  -4  13   6        2.97       13.89      7.10 o 
  -3  13   6       73.87       63.46      5.63 o 
  -2  13   6       36.80       40.99      3.65 o 
  -1  13   6        9.34       12.61      2.67 o 
   0  13   6      121.38      102.89      4.67 o 
   1  13   6       33.61       39.12      5.60 o 
   2  13   6        2.39        9.30      2.78 o 
   3  13   6       36.15       45.82      4.89 o 
   4  13   6       69.44       80.40      9.35 o 
  -4  14   6       55.57       60.82      6.07 o 
  -3  14   6      153.83      149.01      7.53 o 
  -2  14   6      241.38      231.76      9.13 o 
  -1  14   6      172.48      157.92      6.76 o 
   0  14   6      202.86      200.22      7.17 o 
   1  14   6     1163.34     1095.16     29.99 o 
   2  14   6      254.67      263.04     11.61 o 
   3  14   6       35.10       42.58      4.72 o 
   4  14   6      228.83      202.18     15.55 o 
  -4  15   6       51.22       49.73      5.83 o 
  -3  15   6        8.31        3.61      3.43 o 
  -2  15   6       23.00       41.25     10.41 o 
  -1  15   6      174.82      160.50      6.62 o 
   0  15   6        0.24       16.39      7.84 o 
   1  15   6       66.34       43.68      4.07 o 
   2  15   6        3.37       -0.33      3.22 o 
   3  15   6      213.06      190.06      9.39 o 
   4  15   6        8.52       -5.07      6.27 o 
  -4  16   6       48.46       65.51     12.20 o 
  -3  16   6       13.84       15.66      3.93 o 
  -2  16   6       10.44       20.30      4.74 o 
  -1  16   6       46.45       53.57      8.81 o 
   0  16   6       95.65       88.70      5.77 o 
   1  16   6      131.92      123.33      8.51 o 
   2  16   6       46.38       36.02      4.69 o 
   3  16   6       70.50       70.84      6.73 o 
   4  16   6       40.68       47.85      9.29 o 
  -4  17   6        6.58       11.74     11.07 o 
  -3  17   6        3.09        4.80      3.84 o 
  -2  17   6        8.51       13.03      4.49 o 
  -1  17   6        1.54       11.34      7.43 o 
   0  17   6       33.57       30.55      4.06 o 
   1  17   6        0.23        1.99      3.40 o 
   2  17   6        1.22        2.86      3.16 o 
   3  17   6       49.11       51.85      6.49 o 
   4  17   6       13.44       20.76     10.01 o 
  -4  18   6        4.45        1.44      9.81 o 
  -3  18   6      105.27      110.81      9.99 o 
  -2  18   6        8.36        9.17      4.04 o 
  -1  18   6      108.57       99.28      7.48 o 
   0  18   6       20.91       22.03      6.85 o 
   1  18   6        2.50        4.17      2.95 o 
   2  18   6       23.28       28.53      4.84 o 
   3  18   6        3.46        8.27      4.05 o 
  -3  19   6        4.94       10.68      4.95 o 
  -2  19   6        1.28        2.01      3.47 o 
  -1  19   6        4.94       15.25      4.85 o 
   0  19   6        0.02        0.74      3.25 o 
   1  19   6        6.96       13.26      3.66 o 
   2  19   6       15.92       18.22      4.61 o 
   3  19   6        4.33        6.73      4.42 o 
  -3  20   6       77.14       67.58     10.24 o 
  -2  20   6      136.60      130.00     10.16 o 
  -1  20   6       63.85       63.48      7.46 o 
   0  20   6      210.92      214.98     11.27 o 
   1  20   6       37.50       46.64      5.78 o 
   2  20   6      205.73      206.31     12.53 o 
   3  20   6       10.07       11.68      5.75 o 
  -3  21   6        1.67       -2.95      8.30 o 
  -2  21   6        1.16       -0.65      4.48 o 
  -1  21   6       36.66       32.80      7.82 o 
   0  21   6       15.51       21.01      7.49 o 
   1  21   6       18.28        9.08      5.78 o 
   2  21   6        7.24       10.73      5.94 o 
   3  21   6        0.91        9.47      7.48 o 
  -2  22   6       15.45       14.97      6.52 o 
  -1  22   6       30.59       39.67      8.27 o 
   0  22   6       42.63       37.17      7.74 o 
   1  22   6       37.74       40.79      8.25 o 
   2  22   6       31.41       44.41     10.49 o 
  -2  23   6        4.93        4.22      6.93 o 
  -1  23   6        4.26       -2.24      4.86 o 
   0  23   6        0.67       -5.68      5.87 o 
   1  23   6        0.66        8.54      7.63 o 
   2  23   6        0.15       -0.54      4.50 o 
  -1  24   6       20.11       17.57      8.60 o 
   0  24   6        0.08       -4.23      8.21 o 
   1  24   6        0.38       -5.30      5.43 o 
  -1  25   6        1.83        1.11      5.10 o 
   0  25   6        0.42       -5.72      5.72 o 
  -5   1   7       39.59       31.04      9.75 o 
  -4   1   7        1.17       -2.84      6.67 o 
  -3   1   7      108.19       99.26     11.74 o 
  -2   1   7       22.64       42.46      6.98 o 
  -1   1   7       40.03       37.30      5.92 o 
   0   1   7      304.57      303.56     13.52 o 
   1   1   7      218.03      226.30     11.82 o 
   2   1   7        1.81        5.79      4.03 o 
   3   1   7      109.30       97.07      9.04 o 
   4   1   7       64.83       65.91     12.52 o 
   5   1   7       33.40       43.27     10.73 o 
  -5   2   7       10.59       10.27      7.04 o 
  -4   2   7       15.95       10.97      6.11 o 
  -3   2   7        5.69       13.45      4.15 o 
  -2   2   7      376.62      365.17     18.60 o 
  -1   2   7       20.56       31.46      4.84 o 
   0   2   7      178.28      180.40     12.11 o 
   1   2   7       82.48       89.25      5.43 o 
   2   2   7       42.30       35.36      3.67 o 
   3   2   7       88.95       79.92      7.02 o 
   4   2   7        5.95        0.87      5.22 o 
   5   2   7       10.20        1.02      8.45 o 
  -5   3   7       28.89       24.32      8.68 o 
  -4   3   7       67.58       67.34      8.05 o 
  -3   3   7      205.10      181.94     19.27 o 
  -2   3   7      337.05      350.99     14.37 o 
  -1   3   7      513.85      511.09     19.89 o 
   0   3   7     1330.29     1292.39     42.15 o 
   1   3   7      974.51      944.84     27.38 o 
   2   3   7      175.23      172.18     10.63 o 
   3   3   7      498.08      480.12     24.80 o 
   4   3   7        7.76       29.43      9.31 o 
   5   3   7      178.29      152.57     19.24 o 
  -5   4   7       45.22       50.57     11.29 o 
  -4   4   7       54.40       42.62      6.77 o 
  -3   4   7       28.56       47.63      7.20 o 
  -2   4   7      156.00      159.13     12.08 o 
  -1   4   7       21.12       12.39      4.60 o 
   0   4   7       12.51       15.94      4.14 o 
   1   4   7       26.54       35.46      9.26 o 
   2   4   7       66.90       47.01      4.51 o 
   3   4   7       12.31       17.58      5.40 o 
   4   4   7        1.16        9.29      6.52 o 
   5   4   7       14.44        1.14     11.55 o 
  -5   5   7        7.99       10.42      7.35 o 
  -4   5   7      213.67      185.04     14.35 o 
  -3   5   7      114.35       99.59      8.35 o 
  -2   5   7      206.17      220.55      9.87 o 
  -1   5   7      141.40      147.72      9.31 o 
   0   5   7     2062.22     1960.77     46.56 o 
   1   5   7      338.19      314.32     11.34 o 
   2   5   7      148.48      147.99      8.41 o 
   3   5   7      117.05      133.31     11.50 o 
   4   5   7        0.05       -6.22      6.22 o 
   5   5   7       21.64       12.37      8.43 o 
  -5   6   7        4.19        2.14      5.80 o 
  -4   6   7        6.35       10.52      4.95 o 
  -3   6   7      114.71      139.84     10.10 o 
  -2   6   7      194.90      193.63      9.38 o 
  -1   6   7      150.76      133.72      7.80 o 
   0   6   7       18.04       20.53      3.21 o 
   1   6   7        0.82        6.24      4.73 o 
   2   6   7      133.05      108.81     14.10 o 
   3   6   7       27.28       31.76      8.59 o 
   4   6   7        0.67       20.90     19.18 o 
   5   6   7        0.51        1.46      9.21 o 
  -5   7   7        3.79       -1.64      6.50 o 
  -4   7   7       25.17       25.33      7.43 o 
  -3   7   7        0.06       13.08      9.96 o 
  -2   7   7      141.96      138.46      9.09 o 
  -1   7   7       80.23       88.76      5.71 o 
   0   7   7        2.99        8.65      6.95 o 
   1   7   7       63.67       60.96      4.72 o 
   2   7   7        3.46        6.12      2.97 o 
   3   7   7        8.91       22.42      6.06 o 
   4   7   7       11.06       15.61      8.06 o 
  -5   8   7       11.42       20.50      8.74 o 
  -4   8   7        3.97       21.68     11.98 o 
  -3   8   7       30.44       32.73      5.95 o 
  -2   8   7       32.41       33.70      4.53 o 
  -1   8   7      839.56      832.43     26.12 o 
   0   8   7      569.40      543.69     18.21 o 
   1   8   7       52.66       53.82      6.82 o 
   2   8   7       31.75       30.07      3.42 o 
   3   8   7        9.26       26.72      4.45 o 
   4   8   7        4.18        0.69      3.39 o 
  -5   9   7       17.22        7.81      7.09 o 
  -4   9   7      173.64      173.18     11.42 o 
  -3   9   7      174.99      186.60     12.63 o 
  -2   9   7       58.75       69.15      6.24 o 
  -1   9   7       19.39       22.44      3.84 o 
   0   9   7      602.33      596.19     20.05 o 
   1   9   7       77.85       83.99      5.65 o 
   2   9   7      218.15      209.53      8.39 o 
   3   9   7       93.18      104.73      7.23 o 
   4   9   7      129.40      127.14     10.31 o 
  -4  10   7        0.54        6.77      3.74 o 
  -3  10   7        0.03        4.92      3.55 o 
  -2  10   7      232.84      231.78     11.32 o 
  -1  10   7       83.79       83.95      6.08 o 
   0  10   7        0.28       -2.59      2.59 o 
   1  10   7       27.50       27.85      3.85 o 
   2  10   7      114.88      103.48      5.81 o 
   3  10   7        0.25       10.79      3.26 o 
   4  10   7        1.22       -1.21      4.41 o 
  -4  11   7      106.10      104.12      8.90 o 
  -3  11   7      245.98      246.56     13.37 o 
  -2  11   7      193.04      229.20     12.37 o 
  -1  11   7       22.37       37.56      4.39 o 
   0  11   7      206.69      196.73      8.79 o 
   1  11   7      259.70      258.35     11.28 o 
   2  11   7      466.99      426.93     16.48 o 
   3  11   7       90.42      103.68      9.10 o 
   4  11   7      133.61      129.27     12.27 o 
  -4  12   7        4.07        0.58      3.11 o 
  -3  12   7       32.40       33.70      5.14 o 
  -2  12   7      204.12      212.28     12.45 o 
  -1  12   7       31.59       43.37      4.25 o 
   0  12   7      290.79      280.02     11.44 o 
   1  12   7        9.64       11.29      3.47 o 
   2  12   7        0.88       -1.66      2.87 o 
   3  12   7        4.72        8.66      3.48 o 
   4  12   7        0.04       -0.57      4.11 o 
  -4  13   7        1.85        0.47      3.22 o 
  -3  13   7       13.51       13.79      3.71 o 
  -2  13   7      166.15      166.43     10.14 o 
  -1  13   7       91.68      101.00      7.93 o 
   0  13   7      170.00      153.53      8.16 o 
   1  13   7       66.78       74.89      6.03 o 
   2  13   7        8.71        5.94      3.03 o 
   3  13   7       13.17       11.86      3.66 o 
   4  13   7       14.70        9.97      7.09 o 
  -4  14   7        3.89        1.45      4.67 o 
  -3  14   7        0.90        1.32      2.66 o 
  -2  14   7       57.50       64.93      5.98 o 
  -1  14   7       48.46       47.13      5.10 o 
   0  14   7        1.82       26.96     11.72 o 
   1  14   7       20.89       27.07      5.55 o 
   2  14   7        2.25        9.40      3.45 o 
   3  14   7       11.92       10.52      3.63 o 
   4  14   7        9.53        7.20      7.40 o 
  -4  15   7      110.69      102.18     15.29 o 
  -3  15   7       73.14       59.06      6.11 o 
  -2  15   7       64.75       63.64      7.38 o 
  -1  15   7        0.23        0.20      2.07 o 
   0  15   7      212.46      204.22      9.25 o 
   1  15   7        0.03        7.87      3.09 o 
   2  15   7       33.16       39.67      5.35 o 
   3  15   7       80.46       70.47      8.13 o 
   4  15   7       23.82       34.25     11.14 o 
  -4  16   7        6.51       -1.32      8.29 o 
  -3  16   7       22.85       35.12      6.51 o 
  -2  16   7       41.15       37.78      5.74 o 
  -1  16   7       31.06       32.98      5.48 o 
   0  16   7       34.47       60.62     18.70 o 
   1  16   7       56.34       67.66      6.87 o 
   2  16   7        5.24       -0.15      3.46 o 
   3  16   7       16.80       16.84      8.79 o 
  -3  17   7       81.86       79.47      9.15 o 
  -2  17   7       19.47       34.99      5.90 o 
  -1  17   7      145.21      160.21     10.83 o 
   0  17   7      174.48      166.35     11.11 o 
   1  17   7      131.12      128.52      9.83 o 
   2  17   7       82.84       95.45      8.69 o 
   3  17   7      177.86      190.12     13.60 o 
  -3  18   7        5.47        6.37      4.98 o 
  -2  18   7       13.57       17.91      5.05 o 
  -1  18   7        2.97       11.76      8.59 o 
   0  18   7       29.89       38.56      6.15 o 
   1  18   7       20.62       24.43      5.35 o 
   2  18   7        6.61       11.71      6.12 o 
   3  18   7        2.68        7.42      4.93 o 
  -3  19   7       65.01       70.22     10.93 o 
  -2  19   7        4.48        2.82      3.69 o 
  -1  19   7       33.43       41.39      6.45 o 
   0  19   7       15.96       12.84      4.72 o 
   1  19   7       45.48       33.89      5.99 o 
   2  19   7       14.38       10.07      4.90 o 
   3  19   7       12.38       19.96      7.28 o 
  -2  20   7        1.18        0.94      4.64 o 
  -1  20   7        0.16        4.23      3.97 o 
   0  20   7        0.16        1.96      3.68 o 
   1  20   7        4.21        6.74      4.46 o 
   2  20   7        1.50        2.71      4.94 o 
  -2  21   7       20.80       18.49      7.00 o 
  -1  21   7       10.46       11.16      5.61 o 
   0  21   7       21.10       11.72      5.78 o 
   1  21   7        8.21       20.86      9.00 o 
   2  21   7        4.09        7.20      7.33 o 
  -2  22   7       37.99       35.53      8.82 o 
  -1  22   7        4.64        7.08      6.07 o 
   0  22   7        5.56       11.09      6.04 o 
   1  22   7        6.01       13.21      7.97 o 
  -1  23   7       44.87       40.17      8.73 o 
   0  23   7       94.51      106.56     12.51 o 
   1  23   7       50.94       42.37      9.73 o 
  -5   0   8        4.45        5.73     11.17 o 
  -4   0   8       36.62       32.56     12.01 o 
  -3   0   8        6.75       31.40     14.06 o 
  -2   0   8       14.75        2.96      8.81 o 
  -1   0   8      422.81      355.43     23.43 o 
   0   0   8      803.41      765.77     61.11 o 
   1   0   8      937.87      962.25     80.89 o 
   2   0   8      197.27      204.55     29.75 o 
   3   0   8      136.46      152.65     25.15 o 
   4   0   8       91.03       72.84     17.90 o 
  -4   1   8       47.64       50.15      9.95 o 
  -3   1   8      550.59      534.51     37.82 o 
  -2   1   8      100.95      124.60     15.93 o 
  -1   1   8      603.68      560.45     26.73 o 
   0   1   8       94.77       90.46      7.90 o 
   1   1   8      320.39      338.46     26.22 o 
   2   1   8       16.76       35.41      8.88 o 
   3   1   8       18.28       28.44      8.69 o 
   4   1   8       52.16       55.48     12.85 o 
  -4   2   8       57.06       36.52      9.51 o 
  -3   2   8        4.31       11.95      9.01 o 
  -2   2   8       22.92       18.11      8.41 o 
  -1   2   8       69.99       79.53     11.82 o 
   0   2   8      336.86      338.61     19.85 o 
   1   2   8      621.46      631.65     38.03 o 
   2   2   8       35.07       31.05      8.62 o 
   3   2   8       53.11       47.90     12.87 o 
   4   2   8       58.69       60.88     12.33 o 
  -4   3   8        5.03        4.04      5.79 o 
  -3   3   8       16.02       35.80     10.23 o 
  -2   3   8      169.87      177.12     15.13 o 
  -1   3   8      205.45      196.82     17.26 o 
   0   3   8       21.13       16.94      5.48 o 
   1   3   8        6.64        5.13      6.41 o 
   2   3   8        0.44       -5.91      6.23 o 
   3   3   8       87.83       75.50     20.14 o 
   4   3   8        1.51       10.00      7.61 o 
  -4   4   8       62.93       60.73     11.69 o 
  -3   4   8        4.05        2.31      8.03 o 
  -2   4   8        2.91       13.62     12.24 o 
  -1   4   8      114.94      120.25     12.86 o 
   0   4   8      248.54      263.66     16.32 o 
   1   4   8       38.15       29.57      8.42 o 
   2   4   8       20.35       27.84      5.05 o 
   3   4   8        0.71        1.46      3.81 o 
   4   4   8       19.59       10.89      7.68 o 
  -4   5   8       29.49       48.09     20.06 o 
  -3   5   8       62.02       76.48      9.36 o 
  -2   5   8      149.16      184.32     37.44 o 
  -1   5   8       61.30       71.32     10.55 o 
   0   5   8       48.00       55.33      8.10 o 
   1   5   8      415.16      442.93     48.92 o 
   2   5   8       41.74       58.81     11.62 o 
   3   5   8       26.43       40.98     10.53 o 
   4   5   8       11.49       26.82     14.66 o 
  -4   6   8       40.24       38.58     10.21 o 
  -3   6   8       87.98       83.44     11.73 o 
  -2   6   8      106.19      138.27     19.86 o 
  -1   6   8       46.13       52.25      9.05 o 
   0   6   8       84.41      103.60      9.59 o 
   1   6   8      360.46      376.67     16.96 o 
   2   6   8      113.84      105.44      8.19 o 
   3   6   8       65.22       73.16      9.26 o 
   4   6   8      151.89      130.42     13.59 o 
  -4   7   8       80.69      102.71     14.94 o 
  -3   7   8      160.19      179.93     25.23 o 
  -2   7   8       55.66       67.32     23.99 o 
  -1   7   8      525.53      528.15     32.18 o 
   0   7   8      165.56      153.59     12.11 o 
   1   7   8       36.71       31.76      5.20 o 
   2   7   8        5.88        5.39      3.99 o 
   3   7   8        7.83        9.25      5.17 o 
   4   7   8       54.53       68.79     13.51 o 
  -4   8   8        4.26       -2.62      9.31 o 
  -3   8   8       64.80       80.51     12.29 o 
  -2   8   8       35.41       36.13      9.46 o 
  -1   8   8      371.50      360.66     23.83 o 
   0   8   8      320.82      330.70     20.23 o 
   1   8   8      187.28      161.23     16.45 o 
   2   8   8       25.27       22.96      6.07 o 
   3   8   8      164.24      158.28     14.24 o 
   4   8   8       38.81       36.97     10.37 o 
  -4   9   8        1.52       -2.05      6.38 o 
  -3   9   8       24.23       34.87     14.52 o 
  -2   9   8      174.33      185.65     14.16 o 
  -1   9   8       21.11       32.77      5.78 o 
   0   9   8       33.44       34.39      8.03 o 
   1   9   8      260.75      244.11     13.02 o 
   2   9   8       10.67        5.08      3.35 o 
   3   9   8       16.73       19.63      7.59 o 
   4   9   8       10.73        7.41      7.15 o 
  -4  10   8        0.47        4.10      7.34 o 
  -3  10   8        5.05       -0.62      6.27 o 
  -2  10   8       13.08       20.96     11.02 o 
  -1  10   8        8.58        3.73      2.82 o 
   0  10   8       99.71       85.81      9.39 o 
   1  10   8       66.05       60.35      6.86 o 
   2  10   8        0.57        0.90      3.41 o 
   3  10   8        0.50        1.59      3.36 o 
   4  10   8        0.64       -2.14      6.17 o 
  -4  11   8       19.17       21.55      6.23 o 
  -3  11   8        1.21       16.05     14.04 o 
  -2  11   8        8.98       12.36      6.88 o 
  -1  11   8        8.58        8.14      3.33 o 
   0  11   8       29.58       28.29      4.52 o 
   1  11   8      150.17      147.10      8.76 o 
   2  11   8        0.01       -4.17      4.17 o 
   3  11   8       29.12       31.95      6.67 o 
   4  11   8       14.15       14.90      8.02 o 
  -4  12   8       11.52       16.34     18.64 o 
  -3  12   8      143.00      140.00     11.65 o 
  -2  12   8       16.93       29.87      6.18 o 
  -1  12   8       89.60       96.61      7.35 o 
   0  12   8       88.14       84.33      7.00 o 
   1  12   8        7.42        5.37      3.81 o 
   2  12   8        2.75        3.31      5.02 o 
   3  12   8       63.19       55.55      6.95 o 
  -4  13   8       24.53       43.93     19.94 o 
  -3  13   8       33.09       42.51      7.56 o 
  -2  13   8        1.49        0.31      2.51 o 
  -1  13   8       47.45       49.79      8.49 o 
   0  13   8       63.16       72.69      6.58 o 
   1  13   8      134.85      126.39      9.28 o 
   2  13   8       34.06       37.43      4.83 o 
   3  13   8       57.09       43.93      6.17 o 
  -3  14   8       36.79       42.63      6.83 o 
  -2  14   8      101.46       88.87      7.14 o 
  -1  14   8       31.54       32.79      4.78 o 
   0  14   8       33.30       48.88      6.50 o 
   1  14   8       34.06       33.19      4.93 o 
   2  14   8       55.75       53.38      6.55 o 
   3  14   8       50.11       70.50     10.17 o 
  -3  15   8        5.35       12.33      6.09 o 
  -2  15   8       47.95       55.89      6.84 o 
  -1  15   8       57.17       50.75      5.41 o 
   0  15   8        6.91       13.88      5.11 o 
   1  15   8       88.12       87.64      8.28 o 
   2  15   8       21.52       15.94      5.18 o 
   3  15   8       32.25       35.97      7.03 o 
  -3  16   8        0.91       -3.37      4.90 o 
  -2  16   8        3.44        3.02      3.89 o 
  -1  16   8       55.21       44.87      6.05 o 
   0  16   8      120.69      110.44      9.33 o 
   1  16   8        0.82       14.88      8.70 o 
   2  16   8       23.45       30.54      6.44 o 
   3  16   8        0.04       -1.22      4.05 o 
  -3  17   8        0.00       -0.56      4.76 o 
  -2  17   8        8.78        6.44      4.40 o 
  -1  17   8       85.54       87.28      8.38 o 
   0  17   8        4.78       12.28      7.39 o 
   1  17   8        1.13        2.53      3.85 o 
   2  17   8        0.24       -3.82      4.27 o 
  -2  18   8       39.98       21.03      7.11 o 
  -1  18   8        3.71        6.24      5.12 o 
   0  18   8        0.36        0.58      3.36 o 
   1  18   8       37.01       37.89      6.70 o 
   2  18   8        2.40        3.82      4.27 o 
  -2  19   8       10.55        0.52      4.54 o 
  -1  19   8      108.51      100.82      9.91 o 
   0  19   8        2.31        1.94      3.71 o 
   1  19   8       93.76      106.22     10.69 o 
   2  19   8       28.42       32.94      6.94 o 
  -2  20   8       30.47       37.08     11.71 o 
  -1  20   8       35.42       42.16      9.18 o 
   0  20   8       49.66       47.22      7.49 o 
   1  20   8       77.11       96.16     12.18 o 
  -1  21   8       17.89        9.72      8.73 o 
   0  21   8       20.99       13.02      8.07 o 
   1  21   8       29.26       36.27      8.49 o 
  -4   1   9        3.77        3.64      6.44 o 
  -3   1   9       32.74       33.70     13.48 o 
  -2   1   9        2.21        8.08      6.79 o 
  -1   1   9       11.50       19.50      9.51 o 
   0   1   9       19.12       25.23      6.42 o 
   1   1   9      132.77      140.84     17.03 o 
   2   1   9        5.42       -0.16      5.43 o 
   3   1   9        8.08        6.33     10.45 o 
   4   1   9        7.39       11.10      8.55 o 
  -4   2   9       30.83       54.37     12.36 o 
  -3   2   9       85.83       96.61     15.21 o 
  -2   2   9      372.96      345.21     27.99 o 
  -1   2   9      212.59      201.44     17.18 o 
   0   2   9      357.90      334.02     26.31 o 
   1   2   9        0.35       -1.65      5.41 o 
   2   2   9      227.16      262.31     24.04 o 
   3   2   9       28.37       35.48     18.60 o 
   4   2   9       39.05       29.74     11.12 o 
  -4   3   9        3.55       33.82      9.72 o 
  -3   3   9        0.29        1.72     16.24 o 
  -2   3   9       43.10       50.91     16.92 o 
  -1   3   9      216.08      210.42     19.38 o 
   0   3   9        6.64       11.05      7.08 o 
   1   3   9       33.43       29.90      8.71 o 
   2   3   9      106.63      110.47     15.37 o 
   3   3   9       34.39       36.46     10.57 o 
   4   3   9       32.24       21.70     10.81 o 
  -4   4   9       32.13       46.53     11.88 o 
  -3   4   9      215.27      210.12     21.99 o 
  -2   4   9      310.19      303.15     23.92 o 
  -1   4   9       38.54       43.43      8.79 o 
   0   4   9     1148.54     1083.27     51.45 o 
   1   4   9      118.13      124.73     15.74 o 
   2   4   9       77.66      110.39     18.26 o 
   3   4   9       25.39       23.94      8.68 o 
   4   4   9       59.26       47.12     19.12 o 
  -4   5   9        0.19       -7.96      7.96 o 
  -3   5   9        0.88       16.98     19.74 o 
  -2   5   9       32.34       41.26      9.54 o 
  -1   5   9       63.42       66.51     18.76 o 
   0   5   9      291.98      275.88     22.37 o 
   1   5   9       61.57       68.32      9.51 o 
   2   5   9       16.67       35.29     10.63 o 
   3   5   9        1.47        3.32      6.08 o 
   4   5   9       31.81       50.42     12.66 o 
  -4   6   9        0.60       -5.61      7.42 o 
  -3   6   9      118.75      143.07     18.28 o 
  -2   6   9       16.13       33.63      9.03 o 
  -1   6   9      138.00      137.81     15.23 o 
   0   6   9       32.66       46.69     10.39 o 
   1   6   9       24.48       39.86      9.36 o 
   2   6   9       50.51       59.87     18.18 o 
   3   6   9        0.96        4.44      8.79 o 
  -4   7   9        8.78       12.29      9.83 o 
  -3   7   9       26.72       39.25     11.27 o 
  -2   7   9       14.36       19.41      7.28 o 
  -1   7   9        0.11       -5.29      5.29 o 
   0   7   9        3.04       -1.17      4.65 o 
   1   7   9       12.52       17.14     17.70 o 
   2   7   9       57.84       48.42     11.74 o 
   3   7   9       35.69       46.81     12.05 o 
  -4   8   9        7.36        5.33     20.18 o 
  -3   8   9       37.21       57.60     12.04 o 
  -2   8   9        7.46       10.28      7.25 o 
  -1   8   9       21.04       37.51      8.39 o 
   0   8   9        2.79        6.25      5.63 o 
   1   8   9       66.47       70.42     24.49 o 
   2   8   9       44.15       37.33      9.49 o 
   3   8   9       22.66       26.04     10.34 o 
  -3   9   9        0.59        1.70      6.65 o 
  -2   9   9       41.17       52.00     10.27 o 
  -1   9   9       22.98       31.60     12.17 o 
   0   9   9       59.42       49.76      9.22 o 
   1   9   9        9.47       27.47      6.74 o 
   2   9   9        1.79       -2.74      6.00 o 
   3   9   9        5.27       12.77      8.20 o 
  -3  10   9      156.47      175.50     16.48 o 
  -2  10   9       99.40      108.86     13.43 o 
  -1  10   9       37.49       51.50      7.61 o 
   0  10   9      169.99      152.62     25.96 o 
   1  10   9       68.05       72.42      9.09 o 
   2  10   9       62.52       59.89     25.37 o 
   3  10   9       93.27       82.58     12.09 o 
  -3  11   9       11.67        9.82      6.82 o 
  -2  11   9        9.48       15.76      7.11 o 
  -1  11   9       33.77       40.27      6.88 o 
   0  11   9       44.43       45.38      7.83 o 
   1  11   9       11.01       12.48      5.56 o 
   2  11   9        9.33       17.10     20.82 o 
   3  11   9        7.14       16.30      7.74 o 
  -3  12   9       68.60       70.82      9.81 o 
  -2  12   9       23.65       31.36      9.63 o 
  -1  12   9       68.13       65.05      8.40 o 
   0  12   9       15.07       21.11      6.32 o 
   1  12   9       77.41       74.56      9.68 o 
   2  12   9       20.68       19.87      5.62 o 
   3  12   9       18.78       19.77     11.39 o 
  -3  13   9       20.65       13.84      6.47 o 
  -2  13   9        4.03        6.38      4.34 o 
  -1  13   9        1.86       24.64     13.82 o 
   0  13   9       18.68       17.65      4.74 o 
   1  13   9       10.60       14.69      5.70 o 
   2  13   9       19.63        7.36      4.96 o 
   3  13   9        7.43        0.51      5.87 o 
  -3  14   9       37.19       35.92      8.33 o 
  -2  14   9        2.98        5.71      5.36 o 
  -1  14   9       12.43       18.36      5.08 o 
   0  14   9        3.96       13.84      5.17 o 
   1  14   9        1.57        5.19      5.34 o 
   2  14   9       30.71       23.22      7.05 o 
  -2  15   9        0.04       -1.31      4.60 o 
  -1  15   9        1.85        4.78      5.17 o 
   0  15   9        9.29        8.91      5.66 o 
   1  15   9        9.71        5.12      5.12 o 
   2  15   9        2.16       -0.70      4.66 o 
  -2  16   9       82.62       66.62      9.38 o 
  -1  16   9        0.56        2.13      4.41 o 
   0  16   9      170.14      176.29     31.40 o 
   1  16   9       43.79       39.40      8.77 o 
   2  16   9       96.21       95.22     12.27 o 
  -2  17   9        1.49       10.29     11.98 o 
  -1  17   9       86.72       84.54     11.40 o 
   0  17   9        6.25       36.16     17.53 o 
   1  17   9        0.32        7.86      8.16 o 
  -1  18   9       14.77       18.57      9.35 o 
   0  18   9       88.85       92.80     12.70 o 
   1  18   9       24.15       26.09      9.04 o 
   0  19   9        0.23       10.80      6.51 o 
  -3   0  10       22.39       21.94     17.02 o 
  -2   0  10       42.61       29.35     13.98 o 
  -1   0  10       14.74       16.66     11.33 o 
   0   0  10      300.11      319.36     41.53 o 
   1   0  10      338.94      378.51     50.22 o 
   2   0  10        4.69        4.12     11.09 o 
   3   0  10        0.77       11.33     11.73 o 
  -3   1  10       54.32      110.22     38.70 o 
  -2   1  10       71.44       67.19     12.77 o 
  -1   1  10       92.15       94.24     14.15 o 
   0   1  10      174.56      181.20     20.39 o 
   1   1  10      424.00      455.35     37.40 o 
   2   1  10        0.77        1.05      6.53 o 
   3   1  10      155.08      139.63     23.11 o 
  -3   2  10        1.34       -5.06      8.75 o 
  -2   2  10        3.84        0.00      6.09 o 
  -1   2  10       19.17       24.44      8.90 o 
   0   2  10        1.29        1.88      7.75 o 
   1   2  10        1.99        7.00     13.25 o 
   2   2  10       12.30       14.96      8.87 o 
   3   2  10       10.64       15.12     10.18 o 
  -3   3  10        0.19       15.93     12.51 o 
  -2   3  10       66.59       46.08     10.59 o 
  -1   3  10        1.56       -0.49      4.61 o 
   0   3  10        9.91        9.35      7.23 o 
   1   3  10       19.89       19.79      9.98 o 
   2   3  10       14.97       22.41     10.23 o 
   3   3  10       26.83       18.42      9.80 o 
  -3   4  10        0.03        5.45      8.75 o 
  -2   4  10        8.26       16.85      8.42 o 
  -1   4  10        5.15        5.25      5.71 o 
   0   4  10        0.63       -2.54      8.71 o 
   1   4  10        0.12       -0.82      6.09 o 
   2   4  10        7.50        5.52      9.93 o 
   3   4  10        0.40       -6.09      8.32 o 
  -3   5  10       79.82      113.54     19.03 o 
  -2   5  10       11.95       20.84      8.86 o 
  -1   5  10      148.92      128.43     16.52 o 
   0   5  10       27.73       36.43      9.69 o 
   1   5  10       74.66       79.19     14.31 o 
   2   5  10       28.97       30.31     11.90 o 
   3   5  10       55.10       54.48     13.32 o 
  -3   6  10       22.32       24.94     19.38 o 
  -2   6  10        6.67        0.36      5.23 o 
  -1   6  10        4.32       13.59     16.78 o 
   0   6  10       10.48       15.28      7.71 o 
   1   6  10        8.95        4.41      6.62 o 
   2   6  10        2.00        9.02      8.21 o 
   3   6  10        0.02       -1.01      6.16 o 
  -3   7  10      134.98      169.28     23.18 o 
  -2   7  10      176.07      169.82     32.16 o 
  -1   7  10      115.90      105.48     13.70 o 
   0   7  10       96.05       93.61     11.90 o 
   1   7  10      165.80      154.38     19.42 o 
   2   7  10       22.44       26.94     10.14 o 
   3   7  10       95.40       95.97     25.71 o 
  -3   8  10        0.19       14.94      9.60 o 
  -2   8  10       30.67       45.51     11.24 o 
  -1   8  10        0.34        1.59      7.63 o 
   0   8  10       16.64       12.65      7.26 o 
   1   8  10        1.68       11.27      7.58 o 
   2   8  10        5.73       21.48     16.82 o 
  -3   9  10       17.46       12.71      8.87 o 
  -2   9  10      121.27      101.63     14.65 o 
  -1   9  10        2.68       26.51     25.99 o 
   0   9  10       66.21       61.69     11.77 o 
   1   9  10       14.84       16.79      8.07 o 
   2   9  10       11.93       14.02      8.41 o 
  -2  10  10        0.75        8.47      6.88 o 
  -1  10  10        0.46        6.27      6.43 o 
   0  10  10        0.34       -0.68      4.83 o 
   1  10  10        0.17        1.36      5.18 o 
   2  10  10        1.63       -6.44      6.98 o 
  -2  11  10       45.89       55.90      9.59 o 
  -1  11  10        5.97        8.85      6.01 o 
   0  11  10       22.68       24.08      6.87 o 
   1  11  10       23.39       17.83      8.30 o 
   2  11  10       13.87       14.46      7.31 o 
  -2  12  10        1.38       -3.65      4.42 o 
  -1  12  10        1.85        0.96      4.28 o 
   0  12  10        0.97        2.27      4.65 o 
   1  12  10        0.67        1.66      4.75 o 
   2  12  10        0.74       -0.67      5.03 o 
  -2  13  10       91.89       97.82     13.24 o 
  -1  13  10       96.96      108.98     16.56 o 
   0  13  10       60.60       63.24     13.24 o 
   1  13  10      131.57      144.40     15.94 o 
  -1  14  10        0.04       -5.60      6.07 o 
   0  14  10        9.20       17.31      7.24 o 
   1  14  10        4.30        8.39      6.62 o 
  -1  15  10       80.67       91.82     16.98 o 
   0  15  10       14.34       31.23      8.56 o 
   1  15  10       34.54       30.05      9.83 o 
   0  16  10        5.48       20.20      7.63 o 
  -2   1  11        4.88        0.76      5.80 o 
  -1   1  11        0.65        4.73      6.44 o 
   0   1  11       34.13       45.51     11.29 o 
   1   1  11        1.49       10.47      8.65 o 
   2   1  11        0.03        0.84      7.66 o 
  -2   2  11       49.48       43.64     11.47 o 
  -1   2  11        7.96        0.24      5.36 o 
   0   2  11       29.11       54.75     12.52 o 
   1   2  11        0.89       19.64     26.03 o 
   2   2  11       84.65       81.29     16.54 o 
  -2   3  11       29.90       28.68     14.58 o 
  -1   3  11       34.81       50.10     11.10 o 
   0   3  11       22.11       12.60     11.23 o 
   1   3  11        1.09        4.09      7.24 o 
   2   3  11      169.51      188.12     40.25 o 
  -2   4  11       38.72       53.32     12.74 o 
  -1   4  11       38.17       23.21      9.72 o 
   0   4  11       27.94       49.82     11.94 o 
   1   4  11      101.81       90.93     21.28 o 
   2   4  11       18.75       24.50     12.26 o 
  -2   5  11        0.03       -5.77      8.15 o 
  -1   5  11        2.93        2.14      6.43 o 
   0   5  11        6.65       -0.81      6.33 o 
   1   5  11       37.20       45.35     11.93 o 
   2   5  11       78.98       68.65     15.65 o 
  -2   6  11        1.58       20.24     13.56 o 
  -1   6  11       52.39       44.78     11.51 o 
   0   6  11        1.81        4.08      6.61 o 
   1   6  11        7.87       15.80     10.28 o 
   2   6  11        8.12       -2.42      7.61 o 
  -2   7  11       18.86       21.47     10.02 o 
  -1   7  11        1.15       11.87     11.87 o 
   0   7  11        0.30       34.12     13.30 o 
   1   7  11        1.27        4.11      6.83 o 
  -2   8  11       59.15       66.79     12.92 o 
  -1   8  11       25.40       43.27     20.00 o 
   0   8  11       80.15       86.71     16.42 o 
   1   8  11       12.84       24.75     16.60 o 
  -1   9  11        0.53        1.98      6.85 o 
   0   9  11       63.21       40.92     11.14 o 
   1   9  11        1.01       -1.91      6.86 o 
  -1  10  11      139.60      104.70     16.25 o 
   0  10  11       85.35       89.75     15.13 o 
   1  10  11       35.01       26.06     13.60 o 
   0  11  11       29.94       69.64     24.43 o 
                                                 
